# Supplementary material for: 2-(2-Iodo­benzenesulfonamido)acetic acid
Source: Acta Crystallogr Sect E Struct Rep Online. 2009 Feb 18;65(Pt 3):o549. doi: 10.1107/S1600536809005248 (PMC2968601; doi:10.1107/S1600536809005248)
Supplement: Supplementary file 1 [file e-65-0o549-sup1.cif]

##############################################################################
###                                                                        ###
###        Electronic paper (Acta Crystallographica Section E)             ###
###                                                                        ###
##############################################################################
#                                                                            #
# This CIF contains the data in a paper accepted for publication in Acta     #
# Crystallographica Section E. It conforms to the requirements of Notes      #
# for Authors for Section E, and has been peer reviewed under the auspices   #
# of the IUCr Commission on Journals.                                        #
#                                                                            #
# Full details of the Crystallographic Information File format               #
# are given in the paper "The Crystallographic Information File (CIF):       #
# a New Standard Archive File for Crystallography" by S. R. Hall, F. H.      #
# Allen and I. D. Brown [Acta Cryst. (1991), A47, 655-685].                  #
#                                                                            #
# The current version of the core CIF dictionary is obtainable from          #
# ftp://ftp.iucr.org/pub/cif_core.dic. The current version number is 2.4.    #
#                                                                            #
# Software is freely available for graphical display of the structure(s) in  #
# this CIF.  For information consult the CIF home page http://www.iucr.org/  #
# cif/home.html                                                              #
#                                                                            #
# This file may be used for bona fide research purposes within the           #
# scientific community so long as proper attribution is given to the journal # 
# article from which it was obtained.                                        #
#                                                                            #
##############################################################################
                                             
data_I
_audit_creation_method     SHELXL97
_chemical_name_systematic
;
2-(2-Iodobenzenesulfonamido)acetic acid
;
_chemical_name_common     ?
_chemical_formula_moiety     'C8 H8 I N O4 S'
_chemical_formula_sum     'C8 H8 I N O4 S'
_chemical_formula_iupac     'C8 H8 I N O4 S'
_chemical_formula_weight     341.11
_chemical_melting_point     ?
_symmetry_cell_setting     triclinic
_symmetry_space_group_name_H-M     'P-1'
_symmetry_space_group_name_Hall     '-P 1'
loop_
    _symmetry_equiv_pos_site_id
    _symmetry_equiv_pos_as_xyz
    1 x,y,z
    2 -x,-y,-z
_cell_length_a     5.5877(2)
_cell_length_b     8.0145(2)
_cell_length_c     12.3584(4)
_cell_angle_alpha     80.923(2)
_cell_angle_beta     83.398(2)
_cell_angle_gamma     88.038(2)
_cell_volume     542.81(3)
_cell_formula_units_Z     2
_cell_measurement_reflns_used     6313
_cell_measurement_theta_min     2.57
_cell_measurement_theta_max     28.28
_cell_measurement_temperature     296(2)
_exptl_crystal_description     'needle-like'
_exptl_crystal_colour     'light brown'
_exptl_crystal_size_max     0.22
_exptl_crystal_size_mid     0.10
_exptl_crystal_size_min     0.06
_exptl_crystal_density_diffrn     2.087
_exptl_crystal_density_meas     ?
_exptl_crystal_density_method     'not measured'
_exptl_crystal_F_000     328
_exptl_absorpt_coefficient_mu     3.135
_exptl_absorpt_correction_type     multi-scan
_exptl_absorpt_process_details     '(SADABS; Bruker, 2005)'
_exptl_absorpt_correction_T_min     0.691
_exptl_absorpt_correction_T_max     0.8342
_exptl_special_details     ?
_diffrn_ambient_temperature     296(2)
_diffrn_radiation_type     MoK\a
_diffrn_radiation_wavelength     0.71073
_diffrn_radiation_source     'fine-focus sealed tube'
_diffrn_radiation_monochromator     graphite
_diffrn_measurement_device_type     'Bruker Kappa APEXII CCD'
_diffrn_measurement_method     '\f and \w'
_diffrn_detector_area_resol_mean     ?
_diffrn_reflns_number     11492
_diffrn_reflns_av_R_equivalents     0.0279
_diffrn_reflns_av_sigmaI/netI     0.0224
_diffrn_reflns_theta_min     2.57
_diffrn_reflns_theta_max     28.28
_diffrn_reflns_theta_full     28.28
_diffrn_measured_fraction_theta_max     0.996
_diffrn_measured_fraction_theta_full     0.996
_diffrn_reflns_limit_h_min     -7
_diffrn_reflns_limit_h_max     7
_diffrn_reflns_limit_k_min     -10
_diffrn_reflns_limit_k_max     10
_diffrn_reflns_limit_l_min     -16
_diffrn_reflns_limit_l_max     16
_diffrn_standards_number     0
_diffrn_standards_interval_count     ?
_diffrn_standards_interval_time     ?
_diffrn_standards_decay_%     0
_refine_special_details
;
Refinement of <i>F</i>^2^ against ALL reflections. The weighted <i>R</i>-factor
<i>wR</i> and goodness of fit <i>S</i> are based on <i>F</i>^2^, conventional
<i>R</i>-factors <i>R</i> are based on <i>F</i>, with <i>F</i> set to zero for
negative <i>F</i>^2^. The threshold expression of <i>F</i>^2^ >
\s(<i>F</i>^2^) is used only for calculating <i>R</i>-factors(gt) <i>etc</i>.
and is not relevant to the choice of reflections for refinement.
<i>R</i>-factors based on <i>F</i>^2^ are statistically about twice as large
as those based on <i>F</i>, and <i>R</i>- factors based on ALL data will be
even larger.
;
_reflns_number_total     2691
_reflns_number_gt     2297
_reflns_threshold_expression     I>2\s(I)
_refine_ls_structure_factor_coef     Fsqd
_refine_ls_matrix_type     full
_refine_ls_R_factor_all     0.0371
_refine_ls_R_factor_gt     0.0297
_refine_ls_wR_factor_gt     0.0797
_refine_ls_wR_factor_ref     0.0855
_refine_ls_goodness_of_fit_ref     1.019
_refine_ls_restrained_S_all     1.019
_refine_ls_number_reflns     2691
_refine_ls_number_parameters     137
_refine_ls_number_restraints     0
_refine_ls_hydrogen_treatment     constr
_refine_ls_weighting_scheme     calc
_refine_ls_weighting_details
       'calc w = 1/[\s^2^(Fo^2^)+(0.0454P)^2^+0.6546P] where P=(Fo^2^+2Fc^2^)/3'
_atom_sites_solution_hydrogens     geom
_atom_sites_solution_primary     direct
_atom_sites_solution_secondary     difmap
_refine_ls_shift/su_max     0.001
_refine_ls_shift/su_mean     0.000
_refine_diff_density_max     1.431
_refine_diff_density_min     -1.087
_refine_ls_extinction_method     none
_refine_ls_extinction_coef     ?
loop_
    _atom_type_symbol
    _atom_type_description
    _atom_type_scat_dispersion_real
    _atom_type_scat_dispersion_imag
    _atom_type_scat_source
    'C' 'C' 0.0033 0.0016
                         'International Tables Vol C Tables 4.2.6.8 and 6.1.1.4'
    'H' 'H' 0.0000 0.0000
                         'International Tables Vol C Tables 4.2.6.8 and 6.1.1.4'
    'I' 'I' -0.4742 1.8119
                         'International Tables Vol C Tables 4.2.6.8 and 6.1.1.4'
    'N' 'N' 0.0061 0.0033
                         'International Tables Vol C Tables 4.2.6.8 and 6.1.1.4'
    'O' 'O' 0.0106 0.0060
                         'International Tables Vol C Tables 4.2.6.8 and 6.1.1.4'
    'S' 'S' 0.1246 0.1234
                         'International Tables Vol C Tables 4.2.6.8 and 6.1.1.4'
_computing_data_collection     'APEX2 (Bruker, 2007)'
_computing_cell_refinement     'SAINT (Bruker, 2007)'
_computing_data_reduction     'SAINT (Bruker, 2007)'
_computing_structure_solution     'SHELXS97 (Sheldrick, 2008)'
_computing_structure_refinement     'SHELXL97 (Sheldrick, 2008)'
_computing_molecular_graphics
;
ORTEP-3 for Windows (Farrugia, 1997) and PLATON (Spek, 2009)
;
_computing_publication_material
;
WinGX (Farrugia, 1999) and PLATON (Spek, 2009)
;
loop_
    _atom_site_type_symbol
    _atom_site_label
    _atom_site_fract_x
    _atom_site_fract_y
    _atom_site_fract_z
    _atom_site_U_iso_or_equiv
    _atom_site_thermal_displace_type
    _atom_site_calc_flag
    _atom_site_refinement_flags
    _atom_site_occupancy
    I I1 0.10590(5) 0.34414(3) 0.90179(2) 0.05370(10)
                                                    Uani . . 1.000
    S S1 0.59293(13) 0.42594(9) 0.68657(7) 0.0327(2) Uani . . 1.000
    O O1 0.5522(4) 0.7909(3) 0.5250(2) 0.0405(7) Uani . . 1.000
    O O2 0.2240(4) 0.9320(3) 0.5837(3) 0.0506(8) Uani . . 1.000
    O O3 0.6165(5) 0.5362(3) 0.7649(2) 0.0447(8) Uani . . 1.000
    O O4 0.7874(4) 0.4121(3) 0.6022(2) 0.0448(8) Uani . . 1.000
    N N1 0.3478(5) 0.4818(3) 0.6322(2) 0.0348(8) Uani . . 1.000
    C C1 0.5418(5) 0.2165(4) 0.7568(3) 0.0319(8) Uani . . 1.000
    C C2 0.3582(6) 0.1730(4) 0.8409(3) 0.0376(9) Uani . . 1.000
    C C3 0.3352(8) 0.0057(4) 0.8907(3) 0.0496(11) Uani . . 1.000
    C C4 0.4944(8) -0.1169(4) 0.8574(3) 0.0520(13) Uani . . 1.000
    C C5 0.6787(8) -0.0735(4) 0.7758(4) 0.0514(11) Uani . . 1.000
    C C6 0.7032(7) 0.0926(4) 0.7254(3) 0.0434(10) Uani . . 1.000
    C C7 0.2290(6) 0.6417(4) 0.6433(3) 0.0371(9) Uani . . 1.000
    C C8 0.3550(6) 0.7946(4) 0.5770(3) 0.0346(9) Uani . . 1.000
    H H1N 0.28640 0.41450 0.59550 0.0420 Uiso calc R 1.000
    H H2O 0.29800 1.01380 0.54930 0.0760 Uiso calc R 1.000
    H H3 0.21160 -0.02410 0.94690 0.0600 Uiso calc R 1.000
    H H4 0.47630 -0.22890 0.89050 0.0630 Uiso calc R 1.000
    H H5 0.78740 -0.15580 0.75430 0.0620 Uiso calc R 1.000
    H H6 0.82870 0.12170 0.67000 0.0520 Uiso calc R 1.000
    H H7A 0.21220 0.65480 0.72050 0.0440 Uiso calc R 1.000
    H H7B 0.06810 0.63890 0.62140 0.0440 Uiso calc R 1.000
loop_
    _atom_site_aniso_label
    _atom_site_aniso_U_11
    _atom_site_aniso_U_22
    _atom_site_aniso_U_33
    _atom_site_aniso_U_12
    _atom_site_aniso_U_13
    _atom_site_aniso_U_23
    I1 0.0578(2) 0.0421(2) 0.0529(2) 0.01320(10)
                                               0.01430(10)
                                                         0.00030(10)
    S1 0.0304(3) 0.0232(3) 0.0442(4) -0.0049(3) -0.0027(3) -0.0042(3)
    O1 0.0375(12) 0.0252(10) 0.0551(14) -0.0047(9) 0.0058(10) -0.0016(9)
    O2 0.0413(13) 0.0247(11) 0.0772(18) 0.0014(9) 0.0106(12) 0.0057(11)
    O3 0.0498(14) 0.0282(11) 0.0602(16) -0.0014(10) -0.0147(12) -0.0130(10)
    O4 0.0337(11) 0.0411(13) 0.0565(15) -0.0076(10) 0.0046(10) -0.0034(11)
    N1 0.0353(13) 0.0217(11) 0.0466(15) -0.0039(9) -0.0051(11) -0.0016(10)
    C1 0.0348(15) 0.0227(12) 0.0391(16) 0.0011(11) -0.0065(12) -0.0059(11)
    C2 0.0442(17) 0.0279(14) 0.0394(17) 0.0028(12) -0.0029(13) -0.0035(12)
    C3 0.063(2) 0.0326(17) 0.048(2) -0.0015(15) 0.0038(17) 0.0022(14)
    C4 0.075(3) 0.0260(16) 0.054(2) 0.0038(16) -0.009(2) -0.0024(14)
    C5 0.062(2) 0.0287(16) 0.065(2) 0.0135(15) -0.0084(19) -0.0137(16)
    C6 0.0454(18) 0.0322(16) 0.052(2) 0.0049(13) 0.0002(15) -0.0102(14)
    C7 0.0333(15) 0.0247(13) 0.0495(18) -0.0027(11) 0.0011(13) 0.0018(12)
    C8 0.0343(15) 0.0229(13) 0.0449(17) -0.0033(11) -0.0040(13) -0.0002(12)
_geom_special_details
;
 Bond distances, angles etc. have been calculated using the
 rounded fractional coordinates. All su's are estimated
 from the variances of the (full) variance-covariance matrix.
 The cell esds are taken into account in the estimation of
 distances, angles and torsion angles
;
loop_
    _geom_bond_atom_site_label_1
    _geom_bond_atom_site_label_2
    _geom_bond_site_symmetry_1
    _geom_bond_site_symmetry_2
    _geom_bond_distance
    _geom_bond_publ_flag
    I1 C2 . . 2.094(3) no
    S1 O3 . . 1.429(3) no
    S1 O4 . . 1.431(2) no
    S1 N1 . . 1.613(3) no
    S1 C1 . . 1.780(3) no
    O1 C8 . . 1.212(4) no
    O2 C8 . . 1.310(4) no
    O2 H2O . . 0.8200 no
    N1 C7 . . 1.442(4) no
    N1 H1N . . 0.8600 no
    C1 C6 . . 1.389(5) no
    C1 C2 . . 1.385(5) no
    C2 C3 . . 1.388(5) no
    C3 C4 . . 1.382(5) no
    C4 C5 . . 1.369(6) no
    C5 C6 . . 1.382(5) no
    C7 C8 . . 1.509(5) no
    C3 H3 . . 0.9300 no
    C4 H4 . . 0.9300 no
    C5 H5 . . 0.9300 no
    C6 H6 . . 0.9300 no
    C7 H7A . . 0.9700 no
    C7 H7B . . 0.9700 no
loop_
    _geom_angle_atom_site_label_1
    _geom_angle_atom_site_label_2
    _geom_angle_atom_site_label_3
    _geom_angle_site_symmetry_1
    _geom_angle_site_symmetry_2
    _geom_angle_site_symmetry_3
    _geom_angle
    _geom_angle_publ_flag
    O3 S1 O4 . . . 118.92(15) no
    O3 S1 N1 . . . 106.70(15) no
    O3 S1 C1 . . . 109.54(16) no
    O4 S1 N1 . . . 110.20(14) no
    O4 S1 C1 . . . 105.65(15) no
    N1 S1 C1 . . . 105.02(13) no
    C8 O2 H2O . . . 109.00 no
    S1 N1 C7 . . . 121.8(2) no
    C7 N1 H1N . . . 119.00 no
    S1 N1 H1N . . . 119.00 no
    C2 C1 C6 . . . 119.5(3) no
    S1 C1 C6 . . . 116.4(3) no
    S1 C1 C2 . . . 124.1(2) no
    I1 C2 C1 . . . 124.6(2) no
    I1 C2 C3 . . . 116.0(3) no
    C1 C2 C3 . . . 119.5(3) no
    C2 C3 C4 . . . 120.5(4) no
    C3 C4 C5 . . . 120.1(3) no
    C4 C5 C6 . . . 120.0(4) no
    C1 C6 C5 . . . 120.5(4) no
    N1 C7 C8 . . . 115.3(3) no
    O1 C8 O2 . . . 124.4(3) no
    O1 C8 C7 . . . 124.5(3) no
    O2 C8 C7 . . . 111.1(3) no
    C2 C3 H3 . . . 120.00 no
    C4 C3 H3 . . . 120.00 no
    C3 C4 H4 . . . 120.00 no
    C5 C4 H4 . . . 120.00 no
    C4 C5 H5 . . . 120.00 no
    C6 C5 H5 . . . 120.00 no
    C1 C6 H6 . . . 120.00 no
    C5 C6 H6 . . . 120.00 no
    N1 C7 H7A . . . 108.00 no
    N1 C7 H7B . . . 108.00 no
    C8 C7 H7A . . . 108.00 no
    C8 C7 H7B . . . 108.00 no
    H7A C7 H7B . . . 107.00 no
loop_
    _geom_torsion_atom_site_label_1
    _geom_torsion_atom_site_label_2
    _geom_torsion_atom_site_label_3
    _geom_torsion_atom_site_label_4
    _geom_torsion_site_symmetry_1
    _geom_torsion_site_symmetry_2
    _geom_torsion_site_symmetry_3
    _geom_torsion_site_symmetry_4
    _geom_torsion
    _geom_torsion_publ_flag
    O3 S1 N1 C7 . . . . 15.3(3) no
    O4 S1 N1 C7 . . . . -115.1(3) no
    C1 S1 N1 C7 . . . . 131.6(3) no
    O3 S1 C1 C2 . . . . 54.6(3) no
    O3 S1 C1 C6 . . . . -123.6(3) no
    O4 S1 C1 C2 . . . . -176.2(3) no
    O4 S1 C1 C6 . . . . 5.6(3) no
    N1 S1 C1 C2 . . . . -59.7(3) no
    N1 S1 C1 C6 . . . . 122.1(3) no
    S1 N1 C7 C8 . . . . 72.2(4) no
    S1 C1 C2 I1 . . . . 0.0(4) no
    S1 C1 C2 C3 . . . . -179.6(3) no
    C6 C1 C2 I1 . . . . 178.1(3) no
    C6 C1 C2 C3 . . . . -1.5(5) no
    S1 C1 C6 C5 . . . . 179.6(3) no
    C2 C1 C6 C5 . . . . 1.3(5) no
    I1 C2 C3 C4 . . . . -179.3(3) no
    C1 C2 C3 C4 . . . . 0.3(6) no
    C2 C3 C4 C5 . . . . 0.9(6) no
    C3 C4 C5 C6 . . . . -1.1(6) no
    C4 C5 C6 C1 . . . . -0.1(6) no
    N1 C7 C8 O1 . . . . -6.5(5) no
    N1 C7 C8 O2 . . . . 174.0(3) no
loop_
    _geom_hbond_atom_site_label_D
    _geom_hbond_atom_site_label_H
    _geom_hbond_atom_site_label_A
    _geom_hbond_site_symmetry_A
    _geom_hbond_distance_DH
    _geom_hbond_distance_HA
    _geom_hbond_distance_DA
    _geom_hbond_angle_DHA
    _geom_hbond_publ_flag
    N1 H1N O1 2_666 0.86 2.47 3.142(3) 135 yes
    O2 H2O O1 2_676 0.82 1.86 2.676(4) 176 yes
data_global
_journal_date_recd_electronic     2009-01-24
_journal_date_accepted     2009-02-13
_journal_name_full     'Acta Crystallographica, Section E'
_journal_year     2009
_journal_volume     65
_journal_issue      3
_journal_page_first     o549
_journal_page_last     o549
_journal_paper_category     QO
_journal_coeditor_code     SU2093
_publ_contact_author_name     'Muhammad Nadeem Arshad'
_publ_contact_author_address
;
Materials Chemistry Laboratory
Department of Chemistry
GC University
Lahore
Pakistan
;
_publ_contact_author_email     mnachemist@hotmail.com
_publ_contact_author_fax     ?
_publ_contact_author_phone     '+923334537630'
_publ_section_title
;
2-(2-Iodobenzenesulfonamido)acetic acid
;
loop_
    _publ_author_name
    _publ_author_address
    'Arshad, Muhammad Nadeem'
;
Materials Chemistry Laboratory
Department of Chemistry
GC University
Lahore
Pakistan
;
    'Khan, Islam Ullah'
;
Materials Chemistry Laboratory
Department of Chemistry
GC University
Lahore
Pakistan
;
    'Shafiq, Muhammad'
;
Materials Chemistry Laboratory
Department of Chemistry
GC University
Lahore
Pakistan
;
    'Mukhtar, Azam'
;
Institute for Chemical Technology and Analytics
Vienna University of Technology
Vienna
Austria
;
