# Supplementary material for: 2-(2-Iodo­benzenesulfonamido)acetic acid
Source: Acta Crystallogr Sect E Struct Rep Online. 2009 Feb 18;65(Pt 3):o549. doi: 10.1107/S1600536809005248 (PMC2968601; doi:10.1107/S1600536809005248)
Supplement: Supplementary file 2 [file e-65-0o549-Isup2.hkl]

# 
# h,k,l, Fc-squared, Fo-squared, sigma(Fo-squared) and status flag 
# 
data_I 
_shelx_title ' I         P-1          R = 0.03' 
_shelx_refln_list_code          4 
_shelx_F_calc_maximum      141.28 
_exptl_crystal_F_000       328.00 
_reflns_d_resolution_high  0.7502 
 
loop_ 
 _symmetry_equiv_pos_as_xyz 
 'x, y, z' 
 '-x, -y, -z' 
 
_cell_length_a     5.5877 
_cell_length_b     8.0145 
_cell_length_c    12.3584 
_cell_angle_alpha  80.923 
_cell_angle_beta   83.398 
_cell_angle_gamma  88.038 
 
_shelx_F_squared_multiplier     1.000 
 
loop_ 
 _refln_index_h 
 _refln_index_k 
 _refln_index_l 
 _refln_F_squared_calc 
 _refln_F_squared_meas 
 _refln_F_squared_sigma 
 _refln_observed_status 
   1   0   0      318.86      503.83      5.84 o 
   2   0   0        1.88        3.15      1.14 o 
   3   0   0      168.83      157.92      3.63 o 
   4   0   0     1560.93     1539.45     20.55 o 
   5   0   0       99.77      113.20      5.13 o 
   6   0   0      185.89      213.52     13.11 o 
   7   0   0        7.23        9.28      4.30 o 
  -7   1   0       29.22       17.27      7.95 o 
  -6   1   0        0.31       -3.88      3.88 o 
  -5   1   0       67.14       57.11      3.23 o 
  -4   1   0     2708.39     2590.49     37.56 o 
  -3   1   0     3292.38     3277.87     42.71 o 
  -2   1   0     1441.09     1442.82     17.03 o 
  -1   1   0      104.09       79.10      1.43 o 
   0   1   0     3807.78     4385.89    202.23 o 
   1   1   0     2840.35     3066.78     31.24 o 
   2   1   0     5071.33     5083.44     57.06 o 
   3   1   0     1218.01     1194.58     14.89 o 
   4   1   0      108.06       96.38      3.93 o 
   5   1   0       16.55       10.02      3.88 o 
   6   1   0      530.45      515.41     13.63 o 
   7   1   0       11.10       14.88      4.75 o 
  -7   2   0       25.14       25.79      7.29 o 
  -6   2   0      231.72      232.25     16.50 o 
  -5   2   0      494.63      465.94      9.29 o 
  -4   2   0      416.20      390.55      6.38 o 
  -3   2   0      194.65      138.23      3.74 o 
  -2   2   0     9917.76    10182.13    107.18 o 
  -1   2   0     3975.89     4181.05     46.33 o 
   0   2   0       22.13       43.92      2.29 o 
   1   2   0        1.39        0.93      0.50 o 
   2   2   0     1390.86     1412.14     15.65 o 
   3   2   0     2565.91     2655.61     33.13 o 
   4   2   0      725.68      731.55     19.07 o 
   5   2   0       54.72       63.13      4.01 o 
   6   2   0      135.41      107.63      6.48 o 
   7   2   0        6.17        7.94      5.30 o 
  -7   3   0        3.57       -6.33      7.37 o 
  -6   3   0      260.21      273.51     13.08 o 
  -5   3   0     1093.37     1103.27     17.78 o 
  -4   3   0       15.49        8.93      1.91 o 
  -3   3   0      246.34      243.98      4.49 o 
  -2   3   0       80.49       44.57      1.87 o 
  -1   3   0     5430.74     5678.84     69.54 o 
   0   3   0     1988.53     1904.63     47.31 o 
   1   3   0    10265.81    11003.96    135.04 o 
   2   3   0      198.20      215.87      4.08 o 
   3   3   0      865.49      923.55     11.68 o 
   4   3   0     1054.72     1041.68     16.74 o 
   5   3   0       59.50       64.83      3.75 o 
   6   3   0        7.61       15.76      4.17 o 
   7   3   0       10.93        6.95      5.23 o 
  -6   4   0        6.50        9.26      7.33 o 
  -5   4   0      112.62      113.13      8.54 o 
  -4   4   0      418.60      423.89     10.14 o 
  -3   4   0     3356.94     3498.63     44.69 o 
  -2   4   0      809.87      819.69     12.12 o 
  -1   4   0      393.66      459.33      9.93 o 
   0   4   0     2193.39     2167.24     54.41 o 
   1   4   0     3993.21     3978.80     66.48 o 
   2   4   0      587.51      584.18      8.69 o 
   3   4   0      189.61      198.49      4.67 o 
   4   4   0       32.63       31.78      3.36 o 
   5   4   0       68.81       65.73      3.90 o 
   6   4   0       93.54      107.93      6.61 o 
  -6   5   0       41.77       34.99      9.48 o 
  -5   5   0      135.61      156.49      8.15 o 
  -4   5   0       40.93       36.02      3.90 o 
  -3   5   0     1403.39     1364.36     25.01 o 
  -2   5   0     1381.68     1337.11     18.90 o 
  -1   5   0     2890.17     2870.61     54.30 o 
   0   5   0       63.20       55.25      7.98 o 
   1   5   0      135.92      133.26      5.01 o 
   2   5   0     1438.78     1492.90     26.08 o 
   3   5   0      781.70      755.38     20.48 o 
   4   5   0        0.31        0.08      3.04 o 
   5   5   0      106.93      122.01      7.55 o 
   6   5   0       48.04       27.21      5.56 o 
  -5   6   0      385.89      399.14     12.69 o 
  -4   6   0      304.39      299.99      9.96 o 
  -3   6   0       47.92       42.21      3.66 o 
  -2   6   0      495.95      473.96      8.76 o 
  -1   6   0     1579.62     1597.70     31.23 o 
   0   6   0      486.69      433.99     19.30 o 
   1   6   0      958.01      952.07     20.50 o 
   2   6   0       28.54       27.84      2.08 o 
   3   6   0      219.56      207.26      7.91 o 
   4   6   0      168.37      155.46      7.70 o 
   5   6   0      259.83      275.11     11.22 o 
   6   6   0       62.96       39.82      6.11 o 
  -5   7   0      193.39      209.08      9.14 o 
  -4   7   0      209.67      211.37      8.50 o 
  -3   7   0      627.86      661.77     16.24 o 
  -2   7   0       63.76       60.66      3.04 o 
  -1   7   0       10.77        9.44      2.39 o 
   0   7   0      904.71      850.00     27.05 o 
   1   7   0     1495.67     1472.29     28.91 o 
   2   7   0        7.85        8.31      2.03 o 
   3   7   0       15.66       17.81      3.44 o 
   4   7   0        0.84        1.05      3.32 o 
   5   7   0      163.05      147.70     12.18 o 
  -4   8   0        1.93        0.94      3.01 o 
  -3   8   0      707.49      701.50     19.72 o 
  -2   8   0      331.64      333.66      7.99 o 
  -1   8   0      106.46       95.42     11.26 o 
   0   8   0      106.94      103.93      9.19 o 
   1   8   0      482.69      461.18     10.58 o 
   2   8   0       92.01       90.67      4.13 o 
   3   8   0      245.25      251.57      9.24 o 
   4   8   0       12.00       19.31      4.31 o 
  -3   9   0       33.47       33.08      7.74 o 
  -2   9   0      151.97      154.68      8.27 o 
  -1   9   0      313.75      313.92     11.96 o 
   0   9   0      468.00      451.57     19.45 o 
   1   9   0      141.33      127.43      4.87 o 
   2   9   0      112.27      129.08      6.05 o 
   3   9   0      191.05      183.25      8.05 o 
  -2  10   0      148.92      152.04      8.68 o 
  -1  10   0      243.99      252.90     10.20 o 
   0  10   0       58.31       41.14      7.80 o 
   1  10   0       69.74       69.44      5.24 o 
   2  10   0      168.47      184.61     10.48 o 
  -2 -10   1        6.43        4.55      4.30 o 
  -1 -10   1        0.38       -2.12      3.29 o 
   0 -10   1      400.56      388.60     19.69 o 
   1 -10   1       50.91       55.86      9.00 o 
   2 -10   1      131.47      137.91     15.38 o 
  -3  -9   1       23.60       30.17      6.75 o 
  -2  -9   1      326.01      327.41     10.56 o 
  -1  -9   1        0.12       -0.67      2.09 o 
   0  -9   1      168.55      168.57      5.48 o 
   1  -9   1       22.63       21.94      6.31 o 
   2  -9   1      593.76      611.09     14.98 o 
   3  -9   1       20.41       30.93      6.51 o 
  -4  -8   1       53.89       69.63      6.09 o 
  -3  -8   1       29.51       16.94      4.29 o 
  -2  -8   1      745.59      735.92     21.99 o 
  -1  -8   1      132.80      131.30      4.46 o 
   0  -8   1      163.39      166.96      5.22 o 
   1  -8   1       43.56       42.31      2.51 o 
   2  -8   1      525.47      524.37     13.11 o 
   3  -8   1      210.23      199.82      7.62 o 
   4  -8   1      201.91      208.07      8.68 o 
  -5  -7   1       67.68       69.42      8.00 o 
  -4  -7   1       14.72       11.28      3.97 o 
  -3  -7   1      139.98      128.23      6.58 o 
  -2  -7   1      150.69      161.94      5.03 o 
  -1  -7   1      232.35      199.12      5.12 o 
   0  -7   1      402.73      420.36     11.31 o 
   1  -7   1     1245.74     1212.69     19.11 o 
   2  -7   1      113.69      110.18      4.31 o 
   3  -7   1       50.37       53.05      4.10 o 
   4  -7   1      616.85      642.06     16.92 o 
   5  -7   1      159.07      177.66     10.04 o 
  -6  -6   1       52.15       53.69      6.74 o 
  -5  -6   1       41.58       22.96      4.65 o 
  -4  -6   1      217.93      225.87      9.35 o 
  -3  -6   1      421.16      393.09     11.87 o 
  -2  -6   1      239.50      230.77      5.93 o 
  -1  -6   1      692.62      672.53     12.84 o 
   0  -6   1     1156.05     1121.44     28.14 o 
   1  -6   1     3481.75     3406.33     50.44 o 
   2  -6   1      116.91      118.02      4.33 o 
   3  -6   1      482.17      473.28     12.52 o 
   4  -6   1        1.19        6.54      2.99 o 
   5  -6   1       89.20       85.96      6.05 o 
   6  -6   1       97.24      121.89     12.56 o 
  -6  -5   1        0.33       -4.06      4.06 o 
  -5  -5   1      103.17       93.35      6.97 o 
  -4  -5   1       51.16       27.74      4.23 o 
  -3  -5   1     1085.06     1106.39     38.27 o 
  -2  -5   1      600.13      586.92      9.97 o 
  -1  -5   1     2579.33     2590.43     35.79 o 
   0  -5   1       12.42       19.57      2.32 o 
   1  -5   1       26.71       24.10      1.34 o 
   2  -5   1     2072.04     2121.12     36.02 o 
   3  -5   1     1212.78     1185.78     22.17 o 
   4  -5   1      234.24      237.20      8.64 o 
   5  -5   1      177.62      176.82      8.04 o 
   6  -5   1       96.19      106.23      8.73 o 
  -6  -4   1        3.53        7.24      3.61 o 
  -5  -4   1      588.03      609.46     20.83 o 
  -4  -4   1      223.13      200.41     17.40 o 
  -3  -4   1      106.23      103.06      3.39 o 
  -2  -4   1      715.95      720.91     12.25 o 
  -1  -4   1     3485.03     3527.20     44.09 o 
   0  -4   1     1076.64      943.35     16.99 o 
   1  -4   1     1474.53     1436.98     30.51 o 
   2  -4   1      179.02      174.07      4.01 o 
   3  -4   1      224.18      226.65      4.80 o 
   4  -4   1     1056.99     1035.05     19.92 o 
   5  -4   1      833.01      875.81     21.30 o 
   6  -4   1        0.61       -4.31      4.31 o 
  -7  -3   1       15.97        1.81      5.86 o 
  -6  -3   1       35.32       20.23      4.31 o 
  -5  -3   1      810.55      861.80     18.12 o 
  -4  -3   1       33.19       28.44      2.59 o 
  -3  -3   1     1432.16     1475.20     18.09 o 
  -2  -3   1      558.91      598.99      8.88 o 
  -1  -3   1      848.50     1076.41     13.33 o 
   0  -3   1     2683.71     2907.39     59.29 o 
   1  -3   1     8561.62     8694.78    114.52 o 
   2  -3   1     3139.34     3229.61     40.78 o 
   3  -3   1      391.74      323.77      5.43 o 
   4  -3   1      520.55      522.80      8.81 o 
   5  -3   1      204.61      207.76      5.79 o 
   6  -3   1       53.97       57.27      5.66 o 
   7  -3   1      105.38      115.35     13.22 o 
  -7  -2   1       83.17      101.26      8.90 o 
  -6  -2   1       68.64       57.01      5.21 o 
  -5  -2   1        1.58       -4.14      4.14 o 
  -4  -2   1       55.10       49.32      3.31 o 
  -3  -2   1     2155.30     2028.83     27.37 o 
  -2  -2   1     4422.07     4732.58     60.56 o 
  -1  -2   1     3113.53     3483.80     35.05 o 
   0  -2   1     1248.59     1374.66     16.40 o 
   1  -2   1     5042.16     5355.38     56.60 o 
   2  -2   1      977.66     1013.42     12.15 o 
   3  -2   1     4365.59     4272.23     45.95 o 
   4  -2   1      267.40      254.22      4.93 o 
   5  -2   1        1.47       -0.22      2.09 o 
   6  -2   1        8.63        3.73      3.91 o 
   7  -2   1      186.30      170.15     17.81 o 
  -7  -1   1       44.79       44.91      5.82 o 
  -6  -1   1        6.67       11.94      4.46 o 
  -5  -1   1      570.62      527.55     11.51 o 
  -4  -1   1     1209.81     1173.76     17.28 o 
  -3  -1   1        9.29        1.30      1.18 o 
  -2  -1   1      919.55      959.50     10.97 o 
  -1  -1   1    15352.50    16046.92    147.97 o 
   0  -1   1     4716.25     5067.36     47.35 o 
   1  -1   1      175.14      143.33      2.10 o 
   2  -1   1      253.28      218.97      3.59 o 
   3  -1   1     2537.70     2581.88     32.05 o 
   4  -1   1      583.05      552.80     10.08 o 
   5  -1   1      337.09      334.39      8.58 o 
   6  -1   1      297.63      328.88     11.67 o 
   7  -1   1      129.76       94.42     14.58 o 
  -7   0   1       11.41       -4.60      4.60 o 
  -6   0   1        1.12       -3.05      3.12 o 
  -5   0   1      411.72      380.42      8.49 o 
  -4   0   1     2619.73     2626.28     36.14 o 
  -3   0   1      518.11      500.05      8.26 o 
  -2   0   1     1183.38     1292.90     13.90 o 
  -1   0   1     2580.22     2682.56     30.84 o 
   1   0   1     7921.62     8349.85     87.99 o 
   2   0   1     8644.97     8736.77     87.51 o 
   3   0   1       24.79       32.78      1.87 o 
   4   0   1       32.99       25.49      2.42 o 
   5   0   1     1213.60     1180.44     21.22 o 
   6   0   1       44.59       56.02      5.18 o 
   7   0   1        1.14       -3.67      3.67 o 
  -7   1   1       22.28        6.01      6.65 o 
  -6   1   1      195.94      196.11      9.30 o 
  -5   1   1       20.69       12.54      2.32 o 
  -4   1   1      528.79      489.75      9.08 o 
  -3   1   1     1129.41     1010.09     14.77 o 
  -2   1   1     8327.38     8609.23     86.95 o 
  -1   1   1     1838.50     1991.31     17.99 o 
   0   1   1     1919.32     2102.20     31.43 o 
   1   1   1     8213.07     9100.97     91.70 o 
   2   1   1     6355.29     6710.78     75.06 o 
   3   1   1      204.14      151.08      3.62 o 
   4   1   1     1616.01     1701.26     23.87 o 
   5   1   1      180.04      149.43      5.27 o 
   6   1   1       50.64       47.25      5.56 o 
   7   1   1       24.82       19.44      4.57 o 
  -7   2   1        6.13        0.15      5.95 o 
  -6   2   1      514.69      494.03     19.78 o 
  -5   2   1       57.93       49.78      4.60 o 
  -4   2   1      766.60      768.48     11.80 o 
  -3   2   1        0.20       -0.97      0.97 o 
  -2   2   1     3685.60     3774.14     40.26 o 
  -1   2   1     4286.68     4590.05     50.67 o 
   0   2   1     8880.12     9499.04    171.77 o 
   1   2   1     1026.49     1069.66     12.39 o 
   2   2   1     1627.91     1818.90     21.05 o 
   3   2   1     1386.88     1397.65     16.87 o 
   4   2   1      729.82      701.28     12.16 o 
   5   2   1       93.11      112.55      5.92 o 
   6   2   1       10.32       15.27      3.60 o 
   7   2   1        0.27       -4.62      4.62 o 
  -7   3   1       35.78       31.04      9.45 o 
  -6   3   1       31.53       27.43      7.13 o 
  -5   3   1      181.83      173.56      5.76 o 
  -4   3   1     2699.63     2676.64     35.81 o 
  -3   3   1      830.72      830.51     11.24 o 
  -2   3   1       68.16       83.21      2.63 o 
  -1   3   1      926.88      987.23     12.59 o 
   0   3   1     7399.28     7676.32    180.96 o 
   1   3   1     1376.78     1371.83     16.39 o 
   2   3   1     1298.81     1276.99     17.10 o 
   3   3   1      149.82      179.84      3.75 o 
   4   3   1      588.80      566.19      9.42 o 
   5   3   1      108.41      108.33      4.67 o 
   6   3   1      187.70      213.20      9.25 o 
   7   3   1        1.26       -2.96      4.63 o 
  -6   4   1       99.69       91.74      8.22 o 
  -5   4   1        5.05        3.11      8.58 o 
  -4   4   1      394.61      365.15      9.09 o 
  -3   4   1     1542.39     1523.83     25.38 o 
  -2   4   1     2657.59     2668.07     36.20 o 
  -1   4   1     1832.31     1893.36     36.15 o 
   0   4   1     1389.37     1628.21     54.50 o 
   1   4   1      180.94      156.67      4.49 o 
   2   4   1     4039.79     4190.02     53.08 o 
   3   4   1      485.94      509.32      9.58 o 
   4   4   1        3.31        2.55      2.57 o 
   5   4   1       55.82       75.03      4.06 o 
   6   4   1      171.85      160.00      7.81 o 
  -6   5   1      183.52      176.08     11.07 o 
  -5   5   1      530.49      541.90     24.87 o 
  -4   5   1       10.30        5.79      2.89 o 
  -3   5   1       31.65       31.47      4.79 o 
  -2   5   1     1795.75     1852.94     32.48 o 
  -1   5   1     1972.52     1922.15     36.88 o 
   0   5   1     1558.25     1453.14     38.94 o 
   1   5   1       49.44       39.65      2.19 o 
   2   5   1      308.77      294.57      7.00 o 
   3   5   1      334.66      342.97      8.15 o 
   4   5   1      889.66      916.48     22.45 o 
   5   5   1        1.44        7.19      3.94 o 
   6   5   1       15.91        5.95      4.67 o 
  -5   6   1      256.39      281.71     13.91 o 
  -4   6   1      409.65      415.58     12.21 o 
  -3   6   1     1154.06     1090.65     23.89 o 
  -2   6   1      429.19      420.22      7.93 o 
  -1   6   1       86.71       86.97      3.53 o 
   0   6   1     2296.13     2132.43     55.81 o 
   1   6   1     1464.70     1449.11     25.66 o 
   2   6   1        4.31       -0.29      1.51 o 
   3   6   1       24.05       27.90      2.91 o 
   4   6   1      275.98      242.10      9.43 o 
   5   6   1        9.29       11.48      4.21 o 
   6   6   1       28.75       36.33      5.96 o 
  -5   7   1        0.53       -1.03      3.76 o 
  -4   7   1      162.69      164.02      9.62 o 
  -3   7   1      933.78      944.22     21.48 o 
  -2   7   1      419.12      430.44      9.32 o 
  -1   7   1      142.62      131.22     11.79 o 
   0   7   1       43.80       34.39     10.80 o 
   1   7   1     1044.68      977.82     36.79 o 
   2   7   1      271.33      260.07      6.81 o 
   3   7   1      231.74      259.15     13.88 o 
   4   7   1       39.41       31.72      7.49 o 
   5   7   1        0.37        3.42      4.21 o 
  -4   8   1        1.56       -3.02      3.02 o 
  -3   8   1      151.96      143.35      8.59 o 
  -2   8   1      297.44      296.16      8.82 o 
  -1   8   1     1346.59     1208.28     49.10 o 
   0   8   1       11.02        8.47      5.02 o 
   1   8   1       11.18       11.21      5.00 o 
   2   8   1       40.11       33.17      2.89 o 
   3   8   1      189.68      206.94      8.21 o 
   4   8   1        5.50        4.28      3.53 o 
   5   8   1       85.05       95.84      7.40 o 
  -3   9   1       13.54       12.54      3.42 o 
  -2   9   1        2.19        5.05      4.21 o 
  -1   9   1      446.80      412.23     24.26 o 
   0   9   1       72.52       61.21      7.91 o 
   1   9   1      395.83      416.54     18.70 o 
   2   9   1        0.47       -0.25      2.25 o 
   3   9   1       45.41       31.77      4.17 o 
   4   9   1        2.28       -1.93      3.59 o 
  -2  10   1       77.49       82.84      6.57 o 
  -1  10   1        0.66       -1.66      6.88 o 
   0  10   1        0.96       -5.25      5.25 o 
   1  10   1      192.26      197.06      8.99 o 
   2  10   1       53.60       65.63      6.52 o 
  -1 -10   2      121.38      136.48      8.06 o 
   0 -10   2        0.38        4.24      3.89 o 
   1 -10   2       96.79       99.38      7.04 o 
  -3  -9   2        0.79       -3.23      3.25 o 
  -2  -9   2      220.73      219.03      7.99 o 
  -1  -9   2      104.55      101.77      5.20 o 
   0  -9   2      100.09       94.48      5.91 o 
   1  -9   2      102.41       96.19      4.67 o 
   2  -9   2      269.11      279.96      8.90 o 
   3  -9   2      158.60      186.77      7.82 o 
  -4  -8   2      140.17      145.52     10.46 o 
  -3  -8   2        0.54        1.74      3.15 o 
  -2  -8   2       62.11       78.05      4.67 o 
  -1  -8   2      218.94      209.22      5.96 o 
   0  -8   2      844.93      843.75     14.96 o 
   1  -8   2       67.97       65.98      3.49 o 
   2  -8   2        0.09        3.00      2.39 o 
   3  -8   2      205.68      217.35      8.16 o 
   4  -8   2      193.38      199.03      8.56 o 
  -5  -7   2        6.76        6.78      4.50 o 
  -4  -7   2      325.64      333.06     12.10 o 
  -3  -7   2      233.18      212.69      8.60 o 
  -2  -7   2       75.84       63.49      3.99 o 
  -1  -7   2       77.25       82.10      4.12 o 
   0  -7   2     1291.98     1237.77     20.47 o 
   1  -7   2      120.60      115.50      4.17 o 
   2  -7   2      872.16      857.79     19.42 o 
   3  -7   2       12.82       10.06      2.88 o 
   4  -7   2       45.88       47.74      4.66 o 
   5  -7   2       53.91       62.57      5.61 o 
  -5  -6   2        0.41       -2.02      3.79 o 
  -4  -6   2      107.33      125.33      7.33 o 
  -3  -6   2      227.17      201.98      8.70 o 
  -2  -6   2      668.69      681.50     15.36 o 
  -1  -6   2      281.68      266.60      5.51 o 
   0  -6   2      145.44      159.04      3.71 o 
   1  -6   2      308.35      305.04      6.20 o 
   2  -6   2     1476.06     1451.89     30.13 o 
   3  -6   2      856.26      821.36     19.18 o 
   4  -6   2      112.72      118.89      6.48 o 
   5  -6   2        6.64        6.73      3.50 o 
  -6  -5   2       53.38       64.32      7.04 o 
  -5  -5   2      142.67      128.25     11.68 o 
  -4  -5   2       25.74       20.57      4.12 o 
  -3  -5   2        1.89       -0.69      2.79 o 
  -2  -5   2     1090.98     1115.43     19.87 o 
  -1  -5   2      543.32      486.24      8.23 o 
   0  -5   2     3553.40     3565.65     48.73 o 
   1  -5   2      435.04      425.20      7.71 o 
   2  -5   2      866.64      883.36     15.03 o 
   3  -5   2       86.88       98.77      4.43 o 
   4  -5   2     1339.07     1328.38     29.27 o 
   5  -5   2      135.04      137.18      7.21 o 
   6  -5   2        0.08        4.14      3.81 o 
  -6  -4   2       47.77       58.63      5.40 o 
  -5  -4   2       35.37       52.20      8.10 o 
  -4  -4   2      136.94      147.69      5.65 o 
  -3  -4   2     2025.24     2052.72     34.56 o 
  -2  -4   2        5.47        3.57      1.15 o 
  -1  -4   2      310.69      297.54      6.18 o 
   0  -4   2     3876.77     3848.83     48.04 o 
   1  -4   2     4356.87     4356.35     58.00 o 
   2  -4   2      250.98      210.91      4.15 o 
   3  -4   2       56.91       49.15      2.70 o 
   4  -4   2      625.13      614.04     15.65 o 
   5  -4   2       60.25       61.20      5.15 o 
   6  -4   2      275.14      299.21     11.35 o 
  -6  -3   2        7.59        5.30      3.94 o 
  -5  -3   2      229.88      200.79      7.28 o 
  -4  -3   2     1091.59     1128.40     18.14 o 
  -3  -3   2     1439.67     1458.07     17.76 o 
  -2  -3   2     1080.84     1042.53     17.90 o 
  -1  -3   2     3231.06     3425.71     50.78 o 
   0  -3   2     2518.18     2647.90     33.27 o 
   1  -3   2      319.57      306.74      4.75 o 
   2  -3   2     2737.46     2638.59     33.71 o 
   3  -3   2     2491.87     2443.02     28.43 o 
   4  -3   2       63.36       62.05      2.88 o 
   5  -3   2       51.99       47.12      3.15 o 
   6  -3   2      124.30      115.59      5.98 o 
   7  -3   2       64.82       66.99     14.33 o 
  -7  -2   2       53.45       60.36      7.65 o 
  -6  -2   2       15.57       18.55      4.07 o 
  -5  -2   2     1011.68      985.25     20.63 o 
  -4  -2   2       30.35       34.33      2.40 o 
  -3  -2   2        1.37        0.51      1.01 o 
  -2  -2   2     2154.11     2149.58     22.28 o 
  -1  -2   2    12683.25    12917.61    123.47 o 
   0  -2   2      199.23      214.90      2.65 o 
   1  -2   2     1548.47     1527.69     15.80 o 
   2  -2   2      702.48      724.98      9.05 o 
   3  -2   2     3246.30     3379.92     38.78 o 
   4  -2   2      310.32      285.70      5.72 o 
   5  -2   2      535.11      532.34     11.23 o 
   6  -2   2        4.38       -0.63      2.88 o 
   7  -2   2       20.62       21.44     10.70 o 
  -7  -1   2        4.79       -3.40      7.78 o 
  -6  -1   2       36.91       44.64      4.51 o 
  -5  -1   2      875.32      861.33     16.59 o 
  -4  -1   2      479.75      465.36      7.50 o 
  -3  -1   2      346.11      288.88      4.70 o 
  -2  -1   2      919.87     1221.59     14.63 o 
  -1  -1   2     4955.62     5113.92     49.46 o 
   0  -1   2     5067.25     5391.11     48.48 o 
   1  -1   2     9932.69     9973.63    105.43 o 
   2  -1   2      974.06      950.82     11.05 o 
   3  -1   2      197.46      214.25      4.64 o 
   4  -1   2      439.65      417.74      8.31 o 
   5  -1   2     1170.43     1156.86     22.94 o 
   6  -1   2        7.41        1.27      3.42 o 
   7  -1   2       70.29       84.28      9.10 o 
  -7   0   2       42.56       49.02      9.03 o 
  -6   0   2      111.44      105.32      5.99 o 
  -5   0   2       74.81       79.26      4.01 o 
  -4   0   2       95.01       72.76      3.06 o 
  -3   0   2     6285.69     6239.27     75.87 o 
  -2   0   2     2795.50     2922.50     30.29 o 
  -1   0   2        2.77        9.39      0.79 o 
   0   0   2      107.93       97.46      1.77 o 
   1   0   2    10799.57    11418.60    109.88 o 
   2   0   2     2992.65     3087.43     31.94 o 
   3   0   2     1432.28     1360.46     18.98 o 
   4   0   2       31.58       30.01      2.46 o 
   5   0   2      148.68      115.66      4.64 o 
   6   0   2       71.44       61.71      5.01 o 
   7   0   2      110.18      130.76      8.54 o 
  -7   1   2      120.49      126.79     10.63 o 
  -6   1   2      428.12      400.43     13.28 o 
  -5   1   2        8.22        4.32      3.59 o 
  -4   1   2     1215.66     1210.44     17.26 o 
  -3   1   2     1694.23     1573.46     19.90 o 
  -2   1   2     4536.61     4702.93     47.93 o 
  -1   1   2     5413.44     5733.50     52.99 o 
   0   1   2     6948.01     7166.22     64.42 o 
   1   1   2      371.44      480.28      5.51 o 
   2   1   2     1673.03     1860.03     21.57 o 
   3   1   2     2599.11     2556.92     30.12 o 
   4   1   2      240.20      222.06      5.09 o 
   5   1   2      153.31      187.66      5.82 o 
   6   1   2        0.01       -1.25      3.27 o 
   7   1   2       31.77       17.97      5.23 o 
  -7   2   2        3.93       -1.01     12.50 o 
  -6   2   2       22.92       19.38      4.70 o 
  -5   2   2      946.73      903.21     18.80 o 
  -4   2   2     1605.76     1566.00     20.42 o 
  -3   2   2      208.40      233.60      4.17 o 
  -2   2   2      393.32      384.82      5.04 o 
  -1   2   2     3609.88     3688.54     38.72 o 
   0   2   2     7003.86     7591.23     93.42 o 
   1   2   2     1555.19     1576.80     18.98 o 
   2   2   2     1488.47     1434.05     16.82 o 
   3   2   2      302.91      290.00      5.54 o 
   4   2   2      407.22      387.83      7.95 o 
   5   2   2      498.39      503.55     11.12 o 
   6   2   2      121.86      147.93      7.94 o 
   7   2   2       33.40        7.31      5.10 o 
  -6   3   2       55.03       51.78      6.85 o 
  -5   3   2       68.35       57.48      4.24 o 
  -4   3   2      936.73      911.56     14.84 o 
  -3   3   2     2296.86     2309.20     28.64 o 
  -2   3   2     2370.33     2443.39     33.88 o 
  -1   3   2       23.89       30.59      1.30 o 
   0   3   2      275.78      304.57      6.16 o 
   1   3   2     6713.15     7388.62     90.71 o 
   2   3   2     1458.11     1427.79     18.97 o 
   3   3   2      375.45      388.44      5.79 o 
   4   3   2       51.75       66.09      2.87 o 
   5   3   2      303.95      282.82      8.43 o 
   6   3   2       69.72       70.46      5.69 o 
   7   3   2        0.08        1.98      4.72 o 
  -6   4   2      281.16      296.70     16.39 o 
  -5   4   2      195.30      191.48     10.15 o 
  -4   4   2      103.14       95.46     16.25 o 
  -3   4   2      508.54      480.85      8.66 o 
  -2   4   2     1989.20     1948.32     29.60 o 
  -1   4   2     2570.91     2695.87     44.38 o 
   0   4   2     2751.19     2706.58     66.98 o 
   1   4   2      362.30      403.33      9.18 o 
   2   4   2     1697.71     1753.80     23.02 o 
   3   4   2      862.33      879.69     12.99 o 
   4   4   2      634.11      691.06     16.73 o 
   5   4   2      227.37      180.18     10.65 o 
   6   4   2       57.62       76.63      5.53 o 
  -6   5   2      123.66      136.63      9.86 o 
  -5   5   2      227.39      212.18     17.01 o 
  -4   5   2      905.80      942.32     29.04 o 
  -3   5   2      145.59      150.71      7.82 o 
  -2   5   2      246.44      248.48      5.41 o 
  -1   5   2     3263.80     3347.36     62.96 o 
   0   5   2     3084.40     3044.28     75.82 o 
   2   5   2      140.33      146.53      3.49 o 
   3   5   2       76.65       66.28      2.84 o 
   4   5   2      475.54      486.02     16.38 o 
   5   5   2        4.70        1.48      3.77 o 
   6   5   2      177.41      205.11     13.44 o 
  -5   6   2       12.64        9.20      6.68 o 
  -4   6   2     1289.21     1266.83     28.09 o 
  -3   6   2      279.30      301.28     11.65 o 
  -2   6   2      617.75      576.80     11.66 o 
  -1   6   2      121.36      115.79      4.64 o 
   0   6   2     2974.25     2815.45     71.60 o 
   1   6   2       91.67       81.18      3.50 o 
   2   6   2     1233.01     1237.55     20.01 o 
   3   6   2       12.59       16.20      3.03 o 
   4   6   2        0.47       -2.88      3.90 o 
   5   6   2       46.02       37.14      5.26 o 
   6   6   2       60.41       59.48      6.71 o 
  -5   7   2       96.90       99.61      7.91 o 
  -4   7   2      127.67      126.14      7.34 o 
  -3   7   2      300.43      286.42     13.40 o 
  -2   7   2     1561.76     1495.28     28.20 o 
  -1   7   2       46.90       41.24      7.56 o 
   0   7   2       56.70       43.34      5.82 o 
   1   7   2      205.99      198.19     17.19 o 
   2   7   2     1500.63     1510.31     27.41 o 
   3   7   2      120.50      125.36      7.71 o 
   4   7   2       12.76       26.24      5.90 o 
   5   7   2       46.92       52.51      5.93 o 
  -4   8   2       27.98       28.62      4.11 o 
  -3   8   2      215.78      221.38      7.94 o 
  -2   8   2      348.96      347.35      8.10 o 
  -1   8   2      587.20      601.38     29.49 o 
   0   8   2      447.10      408.04     17.25 o 
   1   8   2      333.62      345.05     24.35 o 
   2   8   2      169.37      154.78      5.05 o 
   3   8   2       33.98       29.13      6.53 o 
   4   8   2       21.80       20.59      4.35 o 
   5   8   2       18.24       32.64      5.44 o 
  -3   9   2      375.62      376.71     11.11 o 
  -2   9   2        1.66        4.37      2.96 o 
  -1   9   2        3.22       10.47      7.08 o 
   0   9   2      176.16      153.07     11.11 o 
   1   9   2      440.25      368.68     26.81 o 
   2   9   2        3.93       -3.11      3.44 o 
   3   9   2       84.06       94.71      6.17 o 
   4   9   2       42.91       32.70      4.88 o 
  -2  10   2       31.69       33.17      4.72 o 
  -1  10   2      161.26      170.02     16.45 o 
   0  10   2       11.32        2.12      6.10 o 
   1  10   2       61.74       47.74     13.77 o 
   2  10   2        0.62        1.12      4.05 o 
   0 -10   3        0.53        0.63      4.50 o 
  -3  -9   3      133.97      150.55      8.35 o 
  -2  -9   3        1.54       -3.28      3.28 o 
  -1  -9   3      191.99      197.84      9.66 o 
   0  -9   3      316.09      301.48      8.69 o 
   1  -9   3       34.30       36.58      3.54 o 
   2  -9   3       22.76       30.41      4.30 o 
   3  -9   3      371.74      384.55     12.06 o 
  -4  -8   3      117.29      116.41      7.82 o 
  -3  -8   3        0.48        1.74      3.31 o 
  -2  -8   3       85.74       77.33      4.81 o 
  -1  -8   3      414.34      419.66     11.01 o 
   0  -8   3      170.61      177.20      5.44 o 
   1  -8   3      391.87      403.56     16.49 o 
   2  -8   3      183.09      177.92      7.14 o 
   3  -8   3        4.91        3.62      5.12 o 
   4  -8   3      116.27      114.38      6.90 o 
  -5  -7   3       42.56       64.05      8.20 o 
  -4  -7   3       30.54       33.71      5.91 o 
  -3  -7   3       42.79       48.57      4.86 o 
  -2  -7   3      606.69      594.05     13.80 o 
  -1  -7   3      121.82      108.93      4.41 o 
   0  -7   3       25.56       22.79      2.20 o 
   1  -7   3     1094.20     1105.20     22.20 o 
   2  -7   3      457.70      442.27     11.90 o 
   3  -7   3      242.15      244.08      8.84 o 
   4  -7   3       34.59       34.69      4.37 o 
   5  -7   3       93.35       98.56      6.79 o 
  -5  -6   3       36.94       40.40      5.56 o 
  -4  -6   3       35.17       30.74      4.82 o 
  -3  -6   3      131.59      136.48      7.04 o 
  -2  -6   3      805.70      782.38     14.61 o 
  -1  -6   3      656.45      664.93     13.43 o 
   0  -6   3      525.40      482.73      8.51 o 
   1  -6   3        6.71        7.41      1.68 o 
   2  -6   3      362.85      347.21     16.12 o 
   3  -6   3      621.65      579.42     14.97 o 
   4  -6   3      546.89      529.23     14.78 o 
   5  -6   3        2.04        7.04      3.66 o 
  -6  -5   3       85.64       99.68     10.74 o 
  -5  -5   3        2.30        5.13      4.07 o 
  -4  -5   3      462.81      465.28     14.37 o 
  -3  -5   3      309.20      287.69      9.88 o 
  -2  -5   3       36.13       34.20      2.12 o 
  -1  -5   3     1258.23     1293.61     18.26 o 
   0  -5   3     2206.51     2213.33     28.53 o 
   1  -5   3      884.09      878.13     13.09 o 
   2  -5   3      394.28      397.78      7.81 o 
   3  -5   3      350.29      345.01     10.27 o 
   4  -5   3      223.95      237.11      8.85 o 
   5  -5   3      171.26      178.70      8.43 o 
   6  -5   3      145.01      161.09      8.72 o 
  -6  -4   3        6.09        3.19      3.73 o 
  -5  -4   3        5.09        8.49      2.99 o 
  -4  -4   3     1006.87     1025.11     20.69 o 
  -3  -4   3      203.91      211.75      6.84 o 
  -2  -4   3     1487.13     1524.05     19.42 o 
  -1  -4   3       42.70       43.94      1.79 o 
   0  -4   3      959.30      959.32     13.13 o 
   1  -4   3      646.48      647.85      9.97 o 
   2  -4   3     5531.68     5480.38     81.73 o 
   3  -4   3       47.22       46.78      2.40 o 
   4  -4   3       20.90       17.57      3.28 o 
   5  -4   3       75.82       66.90      5.32 o 
   6  -4   3      290.20      303.39     15.23 o 
  -6  -3   3      103.91       99.74      7.99 o 
  -5  -3   3      110.80      100.45      5.29 o 
  -4  -3   3        0.28       -0.37      2.39 o 
  -3  -3   3      338.40      339.45      6.48 o 
  -2  -3   3     4451.79     4547.41     48.88 o 
  -1  -3   3     1185.58     1127.13     16.90 o 
   0  -3   3      858.19      866.23     12.03 o 
   1  -3   3       35.56       32.59      1.81 o 
   2  -3   3     3692.58     3806.20     48.11 o 
   3  -3   3      460.44      430.46      6.43 o 
   4  -3   3     1230.50     1198.23     18.70 o 
   5  -3   3       77.17       85.44      4.15 o 
   6  -3   3      136.06      112.77      6.01 o 
   7  -3   3        3.13       25.33      8.71 o 
  -6  -2   3      199.08      214.08     11.46 o 
  -5  -2   3      303.03      308.51      8.53 o 
  -4  -2   3      306.80      304.13      6.57 o 
  -3  -2   3      606.99      648.31      9.36 o 
  -2  -2   3     1141.00     1130.34     12.34 o 
  -1  -2   3      123.03       92.32      1.97 o 
   0  -2   3    15698.24    15932.79    159.05 o 
   1  -2   3     2776.14     2764.63     29.87 o 
   2  -2   3       91.49      110.45      2.71 o 
   3  -2   3      353.98      340.87      5.81 o 
   4  -2   3     1325.00     1286.46     19.96 o 
   5  -2   3      154.41      164.90      8.07 o 
   6  -2   3       10.96       13.24      3.65 o 
   7  -2   3       30.21       43.16     18.84 o 
  -7  -1   3       69.87       62.40     11.83 o 
  -6  -1   3        3.24       10.86      3.54 o 
  -5  -1   3       25.50       22.87      3.38 o 
  -4  -1   3      920.50      864.17     13.55 o 
  -3  -1   3     4414.98     4448.57     54.83 o 
  -2  -1   3      402.21      426.77      6.07 o 
  -1  -1   3       88.54      100.27      1.91 o 
   0  -1   3     6287.68     6304.66     61.31 o 
   1  -1   3     4893.48     5092.51     53.88 o 
   2  -1   3      553.17      462.97      6.36 o 
   3  -1   3     2870.51     2806.13     36.92 o 
   4  -1   3      530.97      507.25      9.57 o 
   5  -1   3       58.16       54.02      4.56 o 
   6  -1   3      132.44      140.89      6.90 o 
   7  -1   3       91.42      111.61     20.74 o 
  -7   0   3      102.87      125.24      7.41 o 
  -6   0   3       29.52       39.46      4.65 o 
  -5   0   3      521.17      518.59     11.50 o 
  -4   0   3      239.57      210.12      5.08 o 
  -3   0   3     1912.51     1868.71     24.09 o 
  -2   0   3     2202.97     2123.31     25.05 o 
  -1   0   3    11458.84    11752.81    113.08 o 
   0   0   3      223.42      258.25      3.33 o 
   1   0   3     8649.62     9455.12     95.62 o 
   2   0   3        8.65        5.63      0.90 o 
   3   0   3     3269.21     3288.35     40.78 o 
   4   0   3      432.62      468.02      8.00 o 
   5   0   3       72.35       77.44      3.95 o 
   6   0   3      124.50      102.05      5.98 o 
   7   0   3       25.02       26.19      4.75 o 
  -7   1   3       21.06       22.63      7.14 o 
  -6   1   3       95.37      103.17     10.49 o 
  -5   1   3     1289.65     1236.04     22.15 o 
  -4   1   3      313.15      321.91      7.23 o 
  -3   1   3       17.17       13.33      2.07 o 
  -2   1   3      723.96      665.70      8.09 o 
  -1   1   3     6241.35     6310.30     63.64 o 
   0   1   3       18.67       16.39      0.88 o 
   1   1   3    19961.20    20573.26    198.34 o 
   2   1   3      359.57      404.97      5.68 o 
   3   1   3     1998.21     2057.61     24.61 o 
   4   1   3      781.54      754.67     11.28 o 
   5   1   3      336.25      355.85      8.93 o 
   6   1   3        0.61       -3.04      3.08 o 
   7   1   3        3.95       -1.11      3.87 o 
  -6   2   3        0.27       -4.63      4.63 o 
  -5   2   3      669.84      622.78     14.45 o 
  -4   2   3      264.97      248.07      5.09 o 
  -3   2   3     2887.68     2817.36     32.68 o 
  -2   2   3     3204.98     3499.99     35.68 o 
  -1   2   3     2230.07     2475.26     29.40 o 
   0   2   3     3735.19     4113.04     43.72 o 
   1   2   3     4940.08     4980.09     52.40 o 
   2   2   3     1789.72     1898.54     22.03 o 
   3   2   3       24.09       19.84      1.60 o 
   4   2   3      129.83      115.67      4.34 o 
   5   2   3      180.62      178.68      6.29 o 
   6   2   3        5.37        3.23      3.56 o 
   7   2   3       79.12       95.29      8.51 o 
  -6   3   3      172.67      179.11      8.77 o 
  -5   3   3        5.82        1.98      2.82 o 
  -4   3   3       69.93       61.80      3.00 o 
  -3   3   3     1996.71     1955.13     23.06 o 
  -2   3   3     2733.90     2752.31     35.12 o 
  -1   3   3     5200.92     5417.98     67.31 o 
   0   3   3      287.60      400.81      5.61 o 
   1   3   3     1078.60     1083.39     14.29 o 
   2   3   3     2626.40     2846.19     36.54 o 
   3   3   3      708.83      736.57      9.30 o 
   4   3   3       65.81       74.91      3.11 o 
   5   3   3        8.31       19.61      2.77 o 
   6   3   3        0.62       -0.36      3.34 o 
   7   3   3      124.16      137.09      9.72 o 
  -6   4   3      104.63      103.12      8.63 o 
  -5   4   3      475.83      497.27     17.56 o 
  -4   4   3     1052.89     1064.71     23.57 o 
  -3   4   3      389.35      412.20      9.12 o 
  -2   4   3     2039.09     2183.27     28.18 o 
  -1   4   3     2394.74     2302.82     31.13 o 
   0   4   3     1330.73     1238.57     26.16 o 
   1   4   3       71.59       61.12      2.21 o 
   2   4   3      249.86      264.82      6.58 o 
   3   4   3     1050.10     1077.94     15.46 o 
   4   4   3      189.48      189.90      6.74 o 
   5   4   3      386.61      445.28     10.09 o 
   6   4   3        3.85       -3.07      3.07 o 
  -6   5   3        7.87        9.25      5.18 o 
  -5   5   3      342.97      326.97     13.63 o 
  -4   5   3      988.54      970.10     22.24 o 
  -3   5   3      239.11      251.31      6.97 o 
  -2   5   3      464.26      467.55      7.82 o 
  -1   5   3      286.09      300.75      5.59 o 
   0   5   3     1625.92     1600.69     40.95 o 
   1   5   3     2158.02     2230.61     43.62 o 
   2   5   3     1115.99     1132.44     16.52 o 
   3   5   3      277.70      267.87      6.52 o 
   4   5   3        0.63        4.95      3.14 o 
   5   5   3      206.36      219.01      9.87 o 
   6   5   3        2.05        2.38      4.44 o 
  -5   6   3       16.65        7.45      4.36 o 
  -4   6   3       78.06       75.23      8.77 o 
  -3   6   3      913.57      872.41     24.99 o 
  -2   6   3     1690.72     1693.46     29.74 o 
  -1   6   3       34.82       30.01      2.66 o 
   0   6   3      329.55      321.56     13.53 o 
   1   6   3     1617.70     1633.38     32.76 o 
   2   6   3      658.88      680.37     11.96 o 
   3   6   3       46.66       54.83      4.18 o 
   4   6   3      197.58      235.04      9.36 o 
   5   6   3      134.78       99.24      8.04 o 
   6   6   3        2.90        1.37      4.37 o 
  -5   7   3       92.29       81.44     17.57 o 
  -4   7   3      130.77      127.29      6.78 o 
  -3   7   3        8.57        9.21      2.67 o 
  -2   7   3     1125.12     1108.66     20.49 o 
  -1   7   3      659.56      591.62     27.47 o 
   0   7   3     1273.94     1253.20     36.65 o 
   1   7   3      328.70      321.98     22.05 o 
   2   7   3        5.83        7.42      1.88 o 
   3   7   3        8.24        5.30      3.04 o 
   4   7   3      304.40      326.96     11.41 o 
   5   7   3        4.26       -3.18      3.63 o 
  -4   8   3      452.55      470.86     13.84 o 
  -3   8   3       77.97       83.93      4.90 o 
  -2   8   3       16.88       18.56      2.28 o 
  -1   8   3       68.97       63.55      9.37 o 
   0   8   3      430.49      439.83     18.44 o 
   1   8   3      191.57      180.28     17.53 o 
   2   8   3      218.51      217.14      6.15 o 
   3   8   3        1.60       -0.87      2.93 o 
   4   8   3      159.06      151.07      8.05 o 
   5   8   3        8.05        6.77      4.56 o 
  -3   9   3       82.21       82.85      5.18 o 
  -2   9   3      354.16      353.45     10.13 o 
  -1   9   3       67.43       62.32     10.37 o 
   0   9   3      175.45      221.97     21.25 o 
   1   9   3        6.45        8.14      8.73 o 
   2   9   3      224.82      227.48     14.22 o 
   3   9   3       49.72       66.62      5.00 o 
   4   9   3       12.82        5.23      3.82 o 
  -2  10   3      157.57      174.30      9.26 o 
  -1  10   3      323.13      321.47     22.46 o 
   0  10   3        0.29       -7.61      7.73 o 
   1  10   3      103.94      120.02     17.95 o 
   2  10   3      281.29      260.03     23.34 o 
  -2  -9   4       29.94       36.32      4.43 o 
  -1  -9   4      245.35      250.03      8.66 o 
   0  -9   4       18.59       16.51      3.35 o 
   1  -9   4      350.12      344.60     10.72 o 
   2  -9   4        0.45       -2.93      3.76 o 
  -3  -8   4      170.07      173.57      8.89 o 
  -2  -8   4       58.76       52.13      4.42 o 
  -1  -8   4        6.38        8.12      2.97 o 
   0  -8   4       89.76       95.69      5.18 o 
   1  -8   4      824.46      825.30     19.99 o 
   2  -8   4       95.50       97.04      5.64 o 
   3  -8   4      110.68      115.88      6.52 o 
   4  -8   4       18.68       21.91      4.33 o 
  -4  -7   4       17.20       14.97      6.33 o 
  -3  -7   4      444.18      454.82     18.80 o 
  -2  -7   4       74.99       66.56      5.52 o 
  -1  -7   4      723.33      741.91     16.38 o 
   0  -7   4       17.14       18.25      2.44 o 
   1  -7   4       54.76       56.52      4.06 o 
   2  -7   4      262.00      259.18      8.80 o 
   3  -7   4      677.72      676.56     17.45 o 
   4  -7   4       67.58       81.73      7.79 o 
   5  -7   4        0.56        3.49      3.73 o 
  -5  -6   4       90.86       97.00      7.54 o 
  -4  -6   4      269.28      265.20     10.80 o 
  -3  -6   4       45.24       43.11      7.29 o 
  -2  -6   4        7.58        9.08      2.69 o 
  -1  -6   4     1348.71     1357.24     22.98 o 
   0  -6   4     1291.32     1196.79     20.39 o 
   1  -6   4       48.94       50.76      3.33 o 
   2  -6   4        1.38       -2.21      2.21 o 
   3  -6   4       92.79       88.93      5.35 o 
   4  -6   4      261.14      256.15      9.63 o 
   5  -6   4      305.53      312.92     11.59 o 
  -5  -5   4      259.71      290.75     13.69 o 
  -4  -5   4       98.67      100.94      6.68 o 
  -3  -5   4      539.05      508.59     19.83 o 
  -2  -5   4      136.06      131.36      4.84 o 
  -1  -5   4      129.01      122.49      3.56 o 
   0  -5   4      160.18      176.71      4.11 o 
   1  -5   4     2125.37     2131.46     29.81 o 
   2  -5   4     2396.26     2350.23     41.77 o 
   3  -5   4       85.56       92.91      5.29 o 
   4  -5   4        1.99        5.50      3.08 o 
   5  -5   4      279.26      273.52     15.93 o 
   6  -5   4       57.80       74.52      6.50 o 
  -6  -4   4      164.01      166.91     11.72 o 
  -5  -4   4       23.73       36.26      4.12 o 
  -4  -4   4        6.84        7.22      2.29 o 
  -3  -4   4      242.20      222.94      7.36 o 
  -2  -4   4     3870.86     3904.03     46.98 o 
  -1  -4   4      171.37      188.69      4.31 o 
   0  -4   4      477.87      484.62      7.62 o 
   1  -4   4     1567.35     1551.77     20.70 o 
   2  -4   4      807.35      795.55     12.57 o 
   3  -4   4     1343.49     1317.02     24.23 o 
   4  -4   4      277.77      289.96      9.86 o 
   5  -4   4       91.64       90.11      7.47 o 
   6  -4   4        0.65        2.65      3.73 o 
  -6  -3   4      142.74      151.69     20.31 o 
  -5  -3   4       81.67       84.16      7.71 o 
  -4  -3   4      373.90      374.78      8.79 o 
  -3  -3   4        6.97        8.99      1.75 o 
  -2  -3   4     1019.47     1011.66     11.55 o 
  -1  -3   4     3063.70     3216.82     38.65 o 
   0  -3   4     6902.50     7063.19     82.67 o 
   1  -3   4       71.42      106.02      2.88 o 
   2  -3   4       44.82       68.48      4.04 o 
   3  -3   4      772.79      759.76     10.78 o 
   4  -3   4      660.14      640.85     12.33 o 
   5  -3   4       38.53       47.41      3.59 o 
   6  -3   4      187.25      217.37      8.27 o 
  -6  -2   4       31.10       41.05      6.15 o 
  -5  -2   4        7.49       12.09      3.24 o 
  -4  -2   4     2799.82     2722.67     40.36 o 
  -3  -2   4      455.43      468.64      8.26 o 
  -2  -2   4        9.34       19.83      1.31 o 
  -1  -2   4     1022.13     1055.83     11.68 o 
   0  -2   4     1538.66     1509.78     16.13 o 
   1  -2   4     2594.96     2576.77     28.03 o 
   2  -2   4     2403.37     2294.30     26.65 o 
   3  -2   4      157.16      156.10      3.79 o 
   4  -2   4      391.93      374.62      7.33 o 
   5  -2   4      337.25      311.80      9.16 o 
   6  -2   4      227.12      250.11     10.50 o 
   7  -2   4        4.60       -1.20      9.60 o 
  -6  -1   4       63.68       66.90      5.47 o 
  -5  -1   4       63.78       57.11      4.10 o 
  -4  -1   4     1067.43     1021.23     16.93 o 
  -3  -1   4      702.88      670.13     10.09 o 
  -2  -1   4     2897.64     2907.37     33.58 o 
  -1  -1   4     3219.46     3365.15     38.38 o 
   0  -1   4      367.78      398.58      5.13 o 
   1  -1   4      525.08      531.96      6.73 o 
   2  -1   4     7093.97     7079.65     79.45 o 
   3  -1   4      597.19      563.70      9.08 o 
   4  -1   4      138.20      138.23      5.35 o 
   5  -1   4       16.21        6.56      2.59 o 
   6  -1   4      143.74      127.06      7.51 o 
   7  -1   4        1.23        1.43      8.58 o 
  -6   0   4      257.63      271.58      9.61 o 
  -5   0   4      256.15      255.15      8.59 o 
  -4   0   4       96.31      108.28      4.36 o 
  -3   0   4        9.38        2.60      1.54 o 
  -2   0   4     2259.48     2132.93     26.88 o 
  -1   0   4     5137.72     5454.98     53.12 o 
   0   0   4     5835.23     5709.80     53.51 o 
   1   0   4     1592.26     1549.88     15.78 o 
   2   0   4     3455.70     3669.22     42.31 o 
   3   0   4      696.34      640.67      9.49 o 
   4   0   4      842.95      840.18     12.43 o 
   5   0   4       93.25      117.64      4.68 o 
   6   0   4       21.70        9.19      3.66 o 
   7   0   4       35.26       41.09      5.20 o 
  -6   1   4       24.58       23.52      4.89 o 
  -5   1   4      331.49      334.63      8.91 o 
  -4   1   4     1347.47     1275.37     20.24 o 
  -3   1   4     2472.05     2567.08     37.00 o 
  -2   1   4       55.35       51.10      1.73 o 
  -1   1   4     2486.15     2700.16     29.45 o 
   0   1   4    10601.70    10683.29    103.38 o 
   1   1   4     1296.37     1177.28     14.08 o 
   2   1   4       47.83       32.13      1.56 o 
   3   1   4      314.27      346.47      6.01 o 
   4   1   4      375.85      361.48      7.19 o 
   5   1   4      229.13      237.97      7.22 o 
   6   1   4      160.79      191.08      7.79 o 
   7   1   4        4.14        7.41      4.28 o 
  -6   2   4       60.88       54.56      7.23 o 
  -5   2   4        7.54        2.75      3.12 o 
  -4   2   4      613.20      558.04     10.54 o 
  -3   2   4     3183.71     3220.17     39.83 o 
  -2   2   4     1196.56     1185.37     13.62 o 
  -1   2   4     1194.74     1136.66     13.58 o 
   0   2   4      733.37      811.59      9.39 o 
   1   2   4      574.02      524.43      6.45 o 
   2   2   4     4643.36     4930.21     52.88 o 
   3   2   4     1268.12     1257.82     17.81 o 
   4   2   4      109.75       75.61      3.93 o 
   5   2   4       19.84       29.58      3.27 o 
   6   2   4      209.62      195.63      8.54 o 
   7   2   4        6.46        1.82      4.74 o 
  -6   3   4      203.15      204.12      9.41 o 
  -5   3   4      673.96      687.29     15.55 o 
  -4   3   4       53.39       41.33      2.65 o 
  -3   3   4      236.23      225.90      4.35 o 
  -2   3   4     1765.41     1794.90     25.56 o 
  -1   3   4     4855.90     4932.04     73.51 o 
   0   3   4      753.74      693.79      9.66 o 
   1   3   4      342.28      323.83      5.99 o 
   2   3   4      483.16      482.40      7.56 o 
   3   3   4     1807.82     1867.23     21.21 o 
   4   3   4      269.47      301.86      6.91 o 
   5   3   4       35.71       56.67      3.66 o 
   6   3   4       19.50       11.30      4.01 o 
   7   3   4        0.52       -2.40      4.45 o 
  -6   4   4       34.40       29.65      5.98 o 
  -5   4   4      633.52      613.13     20.51 o 
  -4   4   4      176.21      179.33      8.45 o 
  -3   4   4     1689.21     1660.58     26.34 o 
  -2   4   4       63.97       70.09      2.75 o 
  -1   4   4     2048.84     2077.15     31.06 o 
   0   4   4     2903.00     3028.61     41.10 o 
   1   4   4     3291.42     3220.34     43.66 o 
   2   4   4       28.77       29.76      1.95 o 
   3   4   4      171.79      171.73      4.49 o 
   4   4   4       14.35       11.11      2.82 o 
   5   4   4      196.52      216.62      7.44 o 
   6   4   4        2.59        0.78      3.14 o 
  -6   5   4       23.21       24.18      5.83 o 
  -5   5   4       35.85       31.15      5.21 o 
  -4   5   4      450.74      439.74     12.34 o 
  -3   5   4     1904.52     1863.72     38.10 o 
  -2   5   4      732.15      713.55     11.21 o 
  -1   5   4        4.90       11.28      1.49 o 
   0   5   4        8.92       12.21      1.21 o 
   1   5   4     3479.99     3577.58     53.49 o 
   2   5   4        2.99        3.48      1.57 o 
   3   5   4      834.09      921.31     20.66 o 
   4   5   4        5.03        7.97      3.32 o 
   5   5   4      227.65      207.17      9.46 o 
   6   5   4       14.07       12.25      6.11 o 
  -5   6   4      108.19      124.00      8.64 o 
  -4   6   4       87.06       81.37      5.16 o 
  -3   6   4     1195.16     1107.77     24.41 o 
  -2   6   4      676.49      685.10     13.68 o 
  -1   6   4      875.80      841.77     13.77 o 
   0   6   4      669.35      629.32     25.66 o 
   1   6   4      271.21      280.14      6.58 o 
   2   6   4       63.24       63.56      2.85 o 
   3   6   4      428.79      428.62     13.46 o 
   4   6   4       42.47       50.75      7.60 o 
   5   6   4       20.29       31.73     10.16 o 
   6   6   4        0.05        2.18      4.61 o 
  -5   7   4       93.09       93.93      7.67 o 
  -4   7   4      480.22      484.82     13.84 o 
  -3   7   4        3.36        1.65      2.48 o 
  -2   7   4       21.22       17.33      2.91 o 
  -1   7   4     1187.67     1189.97     18.83 o 
   0   7   4      420.19      382.17     24.05 o 
   1   7   4      476.87      475.81      9.56 o 
   2   7   4       73.81       76.69      3.75 o 
   3   7   4      308.27      313.00     10.17 o 
   4   7   4        4.12        2.20      3.38 o 
   5   7   4       40.43       50.19      7.08 o 
  -4   8   4      302.11      303.91     10.67 o 
  -3   8   4      132.79      133.53      6.22 o 
  -2   8   4      529.63      523.44     13.13 o 
  -1   8   4       16.95       19.18      3.29 o 
   0   8   4      466.61      441.70     27.90 o 
   1   8   4       30.46       33.02      4.75 o 
   2   8   4      387.34      410.43      9.53 o 
   3   8   4        0.77        0.36      3.35 o 
   4   8   4       13.60       23.77      4.47 o 
   5   8   4       34.43       35.35      7.90 o 
  -3   9   4      137.89      151.52      6.92 o 
  -2   9   4      335.36      349.12      9.92 o 
  -1   9   4      112.38      100.95      8.39 o 
   0   9   4       92.86       94.68     14.47 o 
   1   9   4       72.55       58.88     12.39 o 
   2   9   4      105.53       98.26      5.10 o 
   3   9   4        6.04       12.52      3.57 o 
   4   9   4       40.98       60.85      5.94 o 
  -2  10   4       90.89       95.61      8.44 o 
  -1  10   4       45.20       50.82      3.63 o 
   1  10   4        0.46       -0.49      8.52 o 
   2  10   4       26.23       30.70      6.01 o 
  -2  -9   5        4.87        4.48      3.64 o 
  -1  -9   5        0.18       -2.33      3.06 o 
   0  -9   5      452.95      478.65     19.35 o 
   1  -9   5       86.50       96.74      6.10 o 
   2  -9   5       48.13       63.46      7.12 o 
  -3  -8   5      254.51      298.48     10.36 o 
  -2  -8   5       42.11       39.94      4.37 o 
  -1  -8   5      112.74      112.91      5.90 o 
   0  -8   5        8.26        4.18      2.91 o 
   1  -8   5       30.64       30.78      3.87 o 
   2  -8   5      386.06      393.98     12.22 o 
   3  -8   5      192.04      207.63      9.34 o 
  -4  -7   5        8.42       14.33      4.64 o 
  -3  -7   5        4.00        0.71      3.07 o 
  -2  -7   5      313.79      308.09      9.53 o 
  -1  -7   5      360.58      361.40     11.30 o 
   0  -7   5      262.59      248.99      8.05 o 
   1  -7   5      155.72      159.64      7.02 o 
   2  -7   5      128.69      125.63      6.49 o 
   3  -7   5      208.65      204.98      8.63 o 
   4  -7   5      192.40      204.23      9.21 o 
  -5  -6   5       67.68       81.60      7.35 o 
  -4  -6   5        7.81       10.78      4.12 o 
  -3  -6   5      442.48      438.32     11.84 o 
  -2  -6   5        0.05       -1.02      2.45 o 
  -1  -6   5       80.53       83.89      5.20 o 
   0  -6   5      678.11      656.56     12.89 o 
   1  -6   5     2453.91     2511.03     50.79 o 
   2  -6   5        8.50        7.38      3.09 o 
   3  -6   5        7.19       10.24      3.24 o 
   4  -6   5      143.25      146.53      7.73 o 
   5  -6   5      142.95      169.49      8.90 o 
  -5  -5   5       14.43       15.02      4.88 o 
  -4  -5   5       79.77       84.47      7.03 o 
  -3  -5   5     1079.56     1100.86     23.73 o 
  -2  -5   5      417.68      403.67     10.36 o 
  -1  -5   5      249.16      251.74      5.92 o 
   0  -5   5      152.36      146.24      3.95 o 
   1  -5   5     1469.18     1505.65     32.54 o 
   2  -5   5      182.45      181.48      7.16 o 
   3  -5   5      718.25      700.46     17.67 o 
   4  -5   5      106.03      101.93      6.28 o 
   5  -5   5       86.84       76.96      6.17 o 
   6  -5   5       20.38       23.19      5.11 o 
  -6  -4   5       30.28       28.90      5.50 o 
  -5  -4   5      166.39      165.08      7.85 o 
  -4  -4   5       76.76       74.94      3.78 o 
  -3  -4   5      477.03      472.57     10.16 o 
  -2  -4   5      441.31      416.27      8.20 o 
  -1  -4   5     2944.19     3028.84     36.92 o 
   0  -4   5      277.44      275.52      7.52 o 
   1  -4   5       30.69       30.44      1.91 o 
   2  -4   5       57.40       67.09      2.71 o 
   3  -4   5     2056.70     1973.17     35.00 o 
   4  -4   5      101.75      101.16      6.01 o 
   5  -4   5      120.68      125.42      7.21 o 
   6  -4   5        0.51        6.06      4.06 o 
  -6  -3   5        9.47       18.78      8.39 o 
  -5  -3   5      468.14      466.46     14.39 o 
  -4  -3   5      625.87      614.01     15.64 o 
  -3  -3   5       94.26       95.07      3.49 o 
  -2  -3   5      760.48      802.35     10.17 o 
  -1  -3   5     2159.93     2095.16     22.29 o 
   0  -3   5     2372.29     2458.69     30.04 o 
   1  -3   5     1188.27     1144.37     15.91 o 
   2  -3   5     1978.33     1890.15     25.22 o 
   3  -3   5      700.19      705.90     10.40 o 
   4  -3   5      294.41      298.87      7.44 o 
   5  -3   5      332.91      356.83     10.59 o 
   6  -3   5        1.78        3.22      3.40 o 
  -6  -2   5       74.06       62.50     10.06 o 
  -5  -2   5      104.68       97.64      5.52 o 
  -4  -2   5      137.76      134.61      5.54 o 
  -3  -2   5     1214.64     1188.48     19.01 o 
  -2  -2   5     4529.87     4590.47     55.72 o 
  -1  -2   5       23.51       19.47      1.30 o 
   0  -2   5      743.48      809.52     11.35 o 
   1  -2   5     3542.55     3528.96     40.02 o 
   2  -2   5     2417.87     2379.19     27.83 o 
   3  -2   5       77.06       70.85      2.68 o 
   4  -2   5       31.66       35.21      2.89 o 
   5  -2   5       28.45       19.51      3.52 o 
   6  -2   5      100.65       90.26     11.21 o 
   7  -2   5       32.19       26.32     12.68 o 
  -6  -1   5      380.19      383.45     11.87 o 
  -5  -1   5        4.98        8.93      3.84 o 
  -4  -1   5      243.46      248.90      6.72 o 
  -3  -1   5      917.62      825.52     12.92 o 
  -2  -1   5     3562.25     3442.87     37.88 o 
  -1  -1   5     2246.22     2435.03     33.12 o 
   0  -1   5     1797.70     1741.68     25.18 o 
   1  -1   5      300.55      342.61      4.93 o 
   2  -1   5     1155.10     1178.85     15.57 o 
   3  -1   5      883.89      810.96     13.30 o 
   4  -1   5      983.59      990.12     17.84 o 
   5  -1   5        0.08       -2.37      2.37 o 
   6  -1   5        0.93       -1.37      3.85 o 
   7  -1   5       17.45       12.81      6.49 o 
  -6   0   5      142.66      162.94      7.77 o 
  -5   0   5      446.44      447.23     12.06 o 
  -4   0   5     1357.45     1316.22     21.10 o 
  -3   0   5      316.12      371.98      6.75 o 
  -2   0   5     2631.50     2760.63     34.67 o 
  -1   0   5      454.52      377.26      5.79 o 
   0   0   5     4546.52     4570.70     43.26 o 
   1   0   5     2419.80     2465.65     27.38 o 
   2   0   5      180.68      146.94      3.53 o 
   3   0   5      189.60      184.92      4.33 o 
   4   0   5      638.72      607.31      9.80 o 
   5   0   5      170.93      167.98      6.15 o 
   6   0   5      159.85      193.16      8.04 o 
   7   0   5       71.41       52.08      5.54 o 
  -6   1   5       20.09       22.71      5.03 o 
  -5   1   5       73.76       67.47      7.55 o 
  -4   1   5      671.03      642.20     11.95 o 
  -3   1   5     1947.67     1860.11     27.91 o 
  -2   1   5     1476.77     1544.75     18.61 o 
  -1   1   5       44.33       46.27      2.16 o 
   0   1   5      915.16      905.38     10.79 o 
   1   1   5     4566.31     4718.65     50.61 o 
   2   1   5     4134.25     4070.23     49.54 o 
   3   1   5        0.57        0.60      1.53 o 
   4   1   5        0.70       -1.79      1.79 o 
   5   1   5       80.75       66.17      4.12 o 
   6   1   5      110.81      124.11      6.41 o 
   7   1   5        1.45       -1.47      3.86 o 
  -6   2   5      173.10      191.73     11.72 o 
  -5   2   5      428.51      423.09     11.51 o 
  -4   2   5      568.29      525.28     10.29 o 
  -3   2   5      142.20      120.24      3.76 o 
  -2   2   5     4824.72     4947.70     52.97 o 
  -1   2   5     2436.34     2476.31     31.54 o 
   0   2   5      530.03      512.28      6.54 o 
   1   2   5      633.46      758.04      9.60 o 
   2   2   5     1571.19     1551.11     17.64 o 
   3   2   5      512.95      498.95      8.49 o 
   4   2   5      761.07      765.48     15.21 o 
   5   2   5       26.19       12.23      2.87 o 
   6   2   5       10.42        7.67      3.62 o 
   7   2   5        1.40       -3.46      4.60 o 
  -6   3   5      109.05      100.78     11.08 o 
  -5   3   5      403.05      400.52     15.56 o 
  -4   3   5     1028.90     1041.34     18.63 o 
  -3   3   5       76.12       91.16      3.06 o 
  -2   3   5     1176.75     1235.24     17.22 o 
  -1   3   5     2157.99     2257.42     31.58 o 
   0   3   5     4490.53     4502.69     78.85 o 
   1   3   5      486.53      425.89      6.76 o 
   2   3   5      346.16      355.51      5.38 o 
   3   3   5       24.10       33.10      1.83 o 
   4   3   5      866.12      868.47     14.61 o 
   5   3   5       28.06       41.98      3.76 o 
   6   3   5        6.71       14.30      3.97 o 
   7   3   5       14.42       14.70      7.87 o 
  -6   4   5       23.23       20.28      5.52 o 
  -5   4   5      113.51      107.69      8.04 o 
  -4   4   5     1280.22     1223.67     33.66 o 
  -3   4   5      776.99      790.65     29.80 o 
  -2   4   5      223.76      217.89      5.12 o 
  -1   4   5      103.86       90.56      3.11 o 
   0   4   5     3039.67     3223.25     43.90 o 
   1   4   5      724.88      660.27     10.29 o 
   2   4   5     1017.76     1039.78     17.90 o 
   3   4   5      363.28      400.61      7.35 o 
   4   4   5      413.76      383.43     12.72 o 
   5   4   5        1.70        4.32      2.37 o 
   6   4   5       15.90       19.27      3.80 o 
  -5   5   5       83.76       87.46      7.44 o 
  -4   5   5       94.48       82.10      6.45 o 
  -3   5   5     1079.65     1094.68     29.59 o 
  -2   5   5     1037.44     1071.58     21.73 o 
  -1   5   5     1962.72     1925.45     36.23 o 
   0   5   5      344.18      382.05      8.41 o 
   1   5   5        2.83        6.08      1.53 o 
   2   5   5      660.53      674.37     10.80 o 
   3   5   5      978.97      976.30     19.52 o 
   4   5   5       33.56       21.52      3.88 o 
   5   5   5      117.46      141.97     11.89 o 
   6   5   5       90.01       76.01      7.15 o 
  -5   6   5      371.38      380.65     15.51 o 
  -4   6   5       53.89       55.88      5.66 o 
  -3   6   5        2.86        1.55      3.09 o 
  -2   6   5      148.79      160.55      6.05 o 
  -1   6   5     2099.58     2136.24     37.00 o 
   0   6   5      503.88      473.87      8.68 o 
   1   6   5      373.44      358.82      7.13 o 
   2   6   5       84.06       82.24      3.90 o 
   3   6   5      343.50      307.59      9.92 o 
   4   6   5        0.32        1.72      3.33 o 
   5   6   5      166.35      188.15      9.25 o 
   6   6   5       40.49       21.98      5.58 o 
  -5   7   5      290.46      300.26     20.24 o 
  -4   7   5      134.41      146.86      8.71 o 
  -3   7   5      875.31      819.27     23.28 o 
  -2   7   5        0.77        1.41      2.65 o 
  -1   7   5      386.97      416.63     10.21 o 
   0   7   5        2.76        1.51      1.29 o 
   1   7   5     1763.55     1725.06     30.78 o 
   2   7   5       17.14       17.21      2.44 o 
   3   7   5        9.17        2.43      2.92 o 
   4   7   5        1.86        2.26      3.23 o 
   5   7   5       26.34       21.10      8.83 o 
  -4   8   5        1.04       -3.28      3.28 o 
  -3   8   5      563.26      584.51     19.82 o 
  -2   8   5      451.43      458.05     14.07 o 
  -1   8   5      103.93       94.46      4.29 o 
   0   8   5        1.75        3.85      1.80 o 
   1   8   5      300.67      291.70      7.06 o 
   2   8   5        8.34        8.72      2.21 o 
   3   8   5      118.56      137.81      7.25 o 
   4   8   5       11.66       10.40      4.09 o 
   5   8   5        6.99        1.90      4.30 o 
  -3   9   5       72.37       89.30      8.32 o 
  -2   9   5       46.15       50.94      9.39 o 
  -1   9   5      229.36      236.80     26.93 o 
   0   9   5      229.76      230.11     21.08 o 
   1   9   5        1.80       -2.32      2.84 o 
   2   9   5        1.90        5.48      2.52 o 
   3   9   5       56.56       49.44      4.77 o 
   4   9   5       38.74       60.72      6.28 o 
  -1  10   5       26.30       30.32      5.25 o 
   1  10   5       50.40       58.23      5.39 o 
   2  10   5       27.42       31.73      7.80 o 
  -1  -9   6       59.48       66.62      5.97 o 
   0  -9   6       40.08       48.05      5.39 o 
   1  -9   6       94.42      109.56      6.88 o 
  -3  -8   6        1.78        3.86      4.28 o 
  -2  -8   6      317.36      314.54     10.60 o 
  -1  -8   6      198.51      195.22      7.97 o 
   0  -8   6       39.23       43.95      6.23 o 
   1  -8   6        1.98        3.82      3.31 o 
   2  -8   6      259.80      293.02     10.74 o 
   3  -8   6       27.19       25.55      5.04 o 
  -4  -7   6       76.50       87.12      7.45 o 
  -3  -7   6      122.03      126.15     11.07 o 
  -2  -7   6      112.45      114.55      6.13 o 
  -1  -7   6      122.59      116.30      5.90 o 
   0  -7   6      872.90      834.13     18.29 o 
   1  -7   6       86.34       91.48      7.70 o 
   2  -7   6       12.74       12.47      3.62 o 
   3  -7   6        5.27        6.27      4.90 o 
   4  -7   6      176.31      182.64      9.15 o 
  -4  -6   6      338.15      348.56     13.35 o 
  -3  -6   6      245.26      238.38      8.58 o 
  -2  -6   6       20.35       28.72      4.80 o 
  -1  -6   6       30.55       35.61      3.66 o 
   0  -6   6      250.88      255.51      8.05 o 
   1  -6   6      227.98      212.34      8.32 o 
   2  -6   6     1050.93     1023.73     24.64 o 
   3  -6   6       94.30       94.31      6.07 o 
   4  -6   6       27.67       31.84      4.64 o 
   5  -6   6       12.77        7.75      4.28 o 
  -5  -5   6       14.32        8.78      4.76 o 
  -4  -5   6        0.64        0.45      3.67 o 
  -3  -5   6      102.34      104.93      6.40 o 
  -2  -5   6      817.65      836.52     25.90 o 
  -1  -5   6     1078.76     1074.16     21.47 o 
   0  -5   6       33.54       28.71      3.15 o 
   1  -5   6        0.36        2.40      2.64 o 
   2  -5   6     1074.98     1060.62     28.92 o 
   3  -5   6      585.52      570.91     15.73 o 
   4  -5   6        6.84        6.88      3.64 o 
   5  -5   6      123.30      145.90      8.24 o 
  -5  -4   6      316.07      326.95     11.99 o 
  -4  -4   6       16.85       16.92      3.30 o 
  -3  -4   6      105.15      116.19      4.56 o 
  -2  -4   6       41.31       38.64      2.97 o 
  -1  -4   6     1997.01     2000.01     25.88 o 
   0  -4   6     1213.34     1193.43     16.20 o 
   1  -4   6     1140.76     1146.41     16.46 o 
   2  -4   6       62.99       58.78      3.70 o 
   3  -4   6      208.42      215.55      7.18 o 
   4  -4   6      219.45      209.54      8.82 o 
   5  -4   6      269.00      307.96     11.48 o 
   6  -4   6        0.76        2.68      4.07 o 
  -6  -3   6       30.47       17.02      8.82 o 
  -5  -3   6      100.96      109.87      7.18 o 
  -4  -3   6      246.53      252.78      8.18 o 
  -3  -3   6     2440.44     2526.77     36.78 o 
  -2  -3   6        3.53        8.99      1.70 o 
  -1  -3   6       86.61       91.85      2.50 o 
   0  -3   6      570.49      564.01      7.68 o 
   1  -3   6     3655.36     3661.01     42.04 o 
   2  -3   6       69.56       71.07      2.56 o 
   3  -3   6      530.97      512.33      9.52 o 
   4  -3   6       30.17       25.90      2.90 o 
   5  -3   6      241.89      222.84      9.23 o 
   6  -3   6       26.96       35.37      4.56 o 
  -6  -2   6       87.73       83.78      8.18 o 
  -5  -2   6        8.98       14.17      3.77 o 
  -4  -2   6       35.76       34.89      3.53 o 
  -3  -2   6     1268.21     1207.99     19.63 o 
  -2  -2   6      919.56      929.28     13.06 o 
  -1  -2   6     1986.42     1983.70     22.57 o 
   0  -2   6      490.31      488.59      7.47 o 
   1  -2   6     1884.64     1931.71     21.79 o 
   2  -2   6      328.02      327.03      5.85 o 
   3  -2   6     2003.73     1965.22     25.44 o 
   4  -2   6       75.25       87.49      3.84 o 
   5  -2   6       14.49        6.94      3.12 o 
   6  -2   6        0.14        0.38      5.19 o 
  -6  -1   6       56.97       51.49      5.90 o 
  -5  -1   6      472.33      467.81     14.53 o 
  -4  -1   6      327.35      352.14      9.13 o 
  -3  -1   6       75.67       67.60      3.21 o 
  -2  -1   6      376.31      357.63      5.89 o 
  -1  -1   6     4157.93     3890.68     47.77 o 
   0  -1   6     1621.64     1610.68     20.91 o 
   1  -1   6     1016.20      940.90     13.01 o 
   2  -1   6        0.19        1.90      1.39 o 
   3  -1   6      835.22      774.42     13.02 o 
   4  -1   6      597.79      568.85     10.78 o 
   5  -1   6      103.64      115.14      5.19 o 
   6  -1   6       13.91       17.55      4.60 o 
   7  -1   6       16.82        4.62     11.25 o 
  -6   0   6        0.48        1.93      3.75 o 
  -5   0   6      224.69      224.32      8.52 o 
  -4   0   6      893.80      892.13     15.63 o 
  -3   0   6      707.94      700.70     10.92 o 
  -2   0   6     1535.24     1581.27     20.93 o 
  -1   0   6      946.38      849.27     12.05 o 
   0   0   6     3636.51     3707.20     45.98 o 
   1   0   6     3309.71     3211.20     37.60 o 
   2   0   6      576.09      562.53      9.09 o 
   3   0   6        3.37        1.63      1.64 o 
   4   0   6        2.87        4.75      2.23 o 
   5   0   6      374.59      362.86      9.30 o 
   6   0   6       10.76       17.07      3.89 o 
   7   0   6        7.65       10.70      4.33 o 
  -6   1   6      230.31      235.00     13.38 o 
  -5   1   6        5.76        2.86      3.32 o 
  -4   1   6      125.23      120.56      5.17 o 
  -3   1   6     1746.34     1680.16     25.59 o 
  -2   1   6     3240.60     3300.22     43.00 o 
  -1   1   6      281.90      244.17      5.40 o 
   0   1   6      116.47      111.99      2.81 o 
   1   1   6      360.54      360.11      5.60 o 
   2   1   6     5085.65     5210.14     66.19 o 
   3   1   6       83.03       75.87      2.88 o 
   4   1   6      181.13      193.95      5.39 o 
   5   1   6       27.01       14.97      3.02 o 
   6   1   6        1.04       -1.99      3.14 o 
   7   1   6       56.59       72.43      7.80 o 
  -6   2   6      317.85      339.35     15.66 o 
  -5   2   6      156.11      161.80      7.14 o 
  -4   2   6      529.65      536.79     11.66 o 
  -3   2   6       70.45       59.15      2.52 o 
  -2   2   6     2333.66     2324.26     38.85 o 
  -1   2   6     3125.85     3117.38     39.96 o 
   0   2   6     2156.97     2114.49     24.81 o 
   1   2   6      228.13      299.43      4.62 o 
   2   2   6      451.06      462.81      6.49 o 
   3   2   6     1284.36     1262.93     17.11 o 
   4   2   6      357.84      357.35      9.39 o 
   5   2   6       23.80       33.32      3.50 o 
   6   2   6       41.58       58.23      5.34 o 
   7   2   6       30.93       20.19      9.57 o 
  -6   3   6       52.31       51.80      9.36 o 
  -5   3   6      230.32      219.40      9.26 o 
  -4   3   6     1572.11     1543.33     26.31 o 
  -3   3   6       81.65       96.62      4.70 o 
  -2   3   6      190.35      179.61      4.73 o 
  -1   3   6      137.95      142.74      6.03 o 
   0   3   6     4708.69     4870.98     61.69 o 
   1   3   6      668.10      625.88     10.25 o 
   2   3   6     1386.72     1369.27     18.08 o 
   3   3   6      135.18      127.35      3.48 o 
   4   3   6      109.06       93.56      3.71 o 
   5   3   6       60.32       67.08      4.48 o 
   6   3   6       92.66      113.26      7.12 o 
   7   3   6       24.57       15.91      5.41 o 
  -6   4   6       46.90       47.61     12.61 o 
  -5   4   6       19.00       24.52      5.16 o 
  -4   4   6      571.30      541.49     28.46 o 
  -3   4   6     1121.25     1140.90     25.01 o 
  -2   4   6     1521.34     1519.79     22.55 o 
  -1   4   6       94.58       70.97      3.15 o 
   0   4   6        5.05        9.03      1.57 o 
   1   4   6      954.72     1011.68     15.58 o 
   2   4   6     1383.06     1426.25     19.62 o 
   3   4   6      132.57      140.29      5.34 o 
   4   4   6       16.67       25.26      3.15 o 
   5   4   6        5.88        2.32      2.43 o 
   6   4   6       77.21       71.57      5.29 o 
  -5   5   6      177.60      178.21     12.27 o 
  -4   5   6        2.92        8.97      4.29 o 
  -3   5   6        3.08        5.90      3.25 o 
  -2   5   6     1665.90     1753.75     36.33 o 
  -1   5   6     1713.35     1794.53     36.41 o 
   0   5   6      595.12      546.50      9.04 o 
   1   5   6       13.92       10.30      1.55 o 
   2   5   6      897.02      910.46     14.15 o 
   3   5   6        2.23        2.82      2.68 o 
   4   5   6      252.37      257.75      9.74 o 
   5   5   6        3.05       13.32      4.15 o 
   6   5   6        0.00       -2.84      4.13 o 
  -5   6   6      260.67      279.57     13.25 o 
  -4   6   6      324.31      331.46     14.27 o 
  -3   6   6      618.45      597.08     25.61 o 
  -2   6   6      393.68      391.59     13.14 o 
  -1   6   6      179.96      207.63      7.05 o 
   0   6   6      591.17      559.69     15.13 o 
   1   6   6      843.16      856.88     14.81 o 
   2   6   6       10.29        8.06      2.25 o 
   3   6   6      145.15      150.71      6.94 o 
   4   6   6      280.31      247.15      9.76 o 
   5   6   6        8.40        5.54      4.14 o 
   6   6   6        6.96       13.38      5.12 o 
  -4   7   6      249.35      247.12     18.69 o 
  -3   7   6      465.97      490.66     16.28 o 
  -2   7   6      265.60      258.71     10.04 o 
  -1   7   6      141.84      130.24      9.33 o 
   0   7   6      379.02      395.53      8.93 o 
   1   7   6       81.61       84.11      4.59 o 
   2   7   6      182.09      184.37      6.06 o 
   3   7   6      253.60      277.61      9.68 o 
   4   7   6       56.48       33.71      4.59 o 
   5   7   6        0.69        1.14      6.13 o 
  -4   8   6        9.87       10.93      4.22 o 
  -3   8   6       92.29       97.65      6.63 o 
  -2   8   6      126.93      130.44      6.89 o 
  -1   8   6      596.73      592.54     18.80 o 
   0   8   6       32.89       30.53      2.37 o 
   1   8   6       59.33       57.39      3.17 o 
   2   8   6      300.55      299.63      9.49 o 
   3   8   6       99.55       91.27      5.69 o 
   4   8   6       12.69        6.32      3.78 o 
  -3   9   6       58.79       57.04      9.13 o 
  -2   9   6       13.08       24.18      3.80 o 
  -1   9   6      335.19      325.10     10.78 o 
   0   9   6       92.69       92.29      5.23 o 
   1   9   6       55.09       58.87      5.59 o 
   2   9   6        0.04       -2.04      2.48 o 
   3   9   6        1.51        1.05      3.10 o 
  -1  10   6        0.77        0.13      4.44 o 
   0  10   6       15.31       12.03      4.63 o 
   1  10   6      112.11      116.38      7.77 o 
   2  10   6        3.65        3.50      6.20 o 
  -2  -8   7        4.88        7.29      4.24 o 
  -1  -8   7      118.35      125.66      7.51 o 
   0  -8   7      451.14      429.02     14.13 o 
   1  -8   7        0.82       -0.61      3.59 o 
   2  -8   7       12.13       11.28      4.28 o 
   3  -8   7       98.56      113.99     11.75 o 
  -3  -7   7       21.11       26.93      5.07 o 
  -2  -7   7       73.47       74.02      5.40 o 
  -1  -7   7       13.96       19.86      3.57 o 
   0  -7   7      341.35      328.07     11.54 o 
   1  -7   7      159.25      171.42      8.25 o 
   2  -7   7      475.23      474.48     14.60 o 
   3  -7   7       14.41       10.63      4.03 o 
   4  -7   7        9.69        7.55      4.32 o 
  -4  -6   7       52.12       65.80     11.05 o 
  -3  -6   7       41.77       52.03      5.73 o 
  -2  -6   7      929.04      923.03     20.09 o 
  -1  -6   7       66.76       71.15      4.78 o 
   0  -6   7        0.02       -0.39      2.65 o 
   1  -6   7      255.89      253.46      9.59 o 
   2  -6   7      384.68      394.44     12.55 o 
   3  -6   7       97.33      111.71      6.80 o 
   4  -6   7      137.52      143.45      8.17 o 
   5  -6   7        7.19        2.28      4.17 o 
  -5  -5   7       55.20       59.94      6.89 o 
  -4  -5   7        2.82       -3.81      3.81 o 
  -3  -5   7       67.45       68.30      6.16 o 
  -2  -5   7     1068.02     1019.24     21.09 o 
  -1  -5   7      219.50      238.91      7.87 o 
   0  -5   7      714.22      722.16     15.80 o 
   1  -5   7      383.49      353.92     11.27 o 
   2  -5   7      331.16      327.09     13.30 o 
   3  -5   7      248.24      252.00      9.77 o 
   4  -5   7      146.99      161.81      8.42 o 
   5  -5   7       38.55       44.48      6.38 o 
  -5  -4   7       41.51       50.98      4.98 o 
  -4  -4   7      359.95      379.48     16.57 o 
  -3  -4   7      395.87      423.19      8.52 o 
  -2  -4   7        0.20       -1.98      2.00 o 
  -1  -4   7      360.52      363.08      8.46 o 
   0  -4   7      906.13      884.02     15.89 o 
   1  -4   7      899.21      885.66     25.93 o 
   2  -4   7      164.08      178.68      6.45 o 
   3  -4   7      203.19      209.36      8.78 o 
   4  -4   7      508.06      485.94     14.77 o 
   5  -4   7       17.91       25.04      4.74 o 
   6  -4   7       60.74       75.05      7.10 o 
  -5  -3   7       28.27       27.82      5.68 o 
  -4  -3   7      300.18      285.93     10.66 o 
  -3  -3   7      666.67      678.89     15.06 o 
  -2  -3   7      351.70      371.62      8.53 o 
  -1  -3   7     1736.84     1785.50     23.72 o 
   0  -3   7      520.88      541.55      7.58 o 
   1  -3   7      703.22      704.16     12.12 o 
   2  -3   7     1143.08     1107.08     17.13 o 
   3  -3   7      442.29      441.00      9.46 o 
   4  -3   7        5.62       11.32      2.75 o 
   5  -3   7        0.04       -3.68      3.68 o 
   6  -3   7       93.89       79.29      9.39 o 
  -6  -2   7       19.99       11.53      6.35 o 
  -5  -2   7      301.23      350.04     12.31 o 
  -4  -2   7       67.72       75.22      5.45 o 
  -3  -2   7      360.89      327.73      8.65 o 
  -2  -2   7      657.95      629.98     10.47 o 
  -1  -2   7     2051.43     2057.69     25.45 o 
   0  -2   7      802.06      762.68     14.31 o 
   1  -2   7      553.78      537.38      7.94 o 
   2  -2   7     1165.07     1158.68     16.09 o 
   3  -2   7      462.82      448.55      8.35 o 
   4  -2   7      335.64      327.64      8.43 o 
   5  -2   7       75.89      101.79      7.03 o 
   6  -2   7       41.37       31.91     16.45 o 
  -6  -1   7        8.62        3.82      5.67 o 
  -5  -1   7      413.69      424.25     12.28 o 
  -4  -1   7      289.81      319.86      9.84 o 
  -3  -1   7      956.04      968.27     16.54 o 
  -2  -1   7        3.82        1.04      1.98 o 
  -1  -1   7     1204.28     1169.69     16.24 o 
   0  -1   7     3728.24     3784.62     46.78 o 
   1  -1   7      986.61      876.98     13.36 o 
   2  -1   7      101.14       93.74      3.66 o 
   3  -1   7       16.20       22.05      2.41 o 
   4  -1   7       88.49       79.12      4.62 o 
   5  -1   7      208.96      223.33      7.31 o 
   6  -1   7        8.78        6.66      4.39 o 
  -6   0   7       30.78       38.62      5.18 o 
  -5   0   7       40.95       45.94      5.96 o 
  -4   0   7      282.75      253.29      7.80 o 
  -3   0   7     2309.00     2302.77     34.49 o 
  -2   0   7      628.24      648.26     10.21 o 
  -1   0   7      204.68      160.41      4.31 o 
   0   0   7      192.26      196.97      4.57 o 
   1   0   7     2141.25     2056.11     26.57 o 
   2   0   7      787.05      767.63     11.28 o 
   3   0   7      926.09      892.69     13.89 o 
   4   0   7        4.67        0.54      2.13 o 
   5   0   7       39.92       30.07      3.99 o 
   6   0   7       23.44       26.32      4.32 o 
   7   0   7       38.39       52.44      6.57 o 
  -6   1   7      205.27      209.05     23.56 o 
  -5   1   7      255.17      256.32     10.66 o 
  -4   1   7        0.38        1.40      2.51 o 
  -3   1   7      557.70      531.28     10.53 o 
  -2   1   7     1369.22     1349.07     21.02 o 
  -1   1   7     3202.34     3040.37     40.34 o 
   0   1   7      249.26      203.62      4.14 o 
   1   1   7       30.73       34.78      1.97 o 
   2   1   7        3.81        3.83      1.41 o 
   3   1   7     2293.46     2297.33     35.39 o 
   4   1   7       64.56       75.31      3.79 o 
   5   1   7       36.27       50.55      4.01 o 
   6   1   7        1.71       -3.78      5.74 o 
   7   1   7       45.91       36.75      6.68 o 
  -6   2   7       50.18       57.13      8.13 o 
  -5   2   7      540.25      546.71     17.22 o 
  -4   2   7      349.82      375.80     10.52 o 
  -3   2   7      174.52      175.31      5.75 o 
  -2   2   7       47.67       45.82      2.51 o 
  -1   2   7     2589.59     2623.60     35.92 o 
   0   2   7     1626.72     1554.26     19.18 o 
   1   2   7     2676.25     2713.13     35.15 o 
   2   2   7       59.99       57.15      2.48 o 
   3   2   7     1119.09     1094.89     16.39 o 
   4   2   7        1.91        2.59      2.33 o 
   5   2   7      116.18      126.15      7.74 o 
   6   2   7       13.58       19.42      4.25 o 
   7   2   7        0.21       -0.06      4.67 o 
  -6   3   7       48.97       57.78      7.57 o 
  -5   3   7      108.87       99.81      6.76 o 
  -4   3   7      471.84      483.09     12.26 o 
  -3   3   7     1159.89     1166.23     20.38 o 
  -2   3   7     1928.36     1854.96     45.44 o 
  -1   3   7      410.18      472.15      8.67 o 
   0   3   7      111.31      119.51      3.04 o 
   1   3   7     2163.32     2254.85     25.15 o 
   2   3   7      396.09      366.03      6.62 o 
   3   3   7       72.29       88.17      3.18 o 
   4   3   7       78.89       92.19      3.91 o 
   5   3   7      181.27      163.13      6.24 o 
   6   3   7        0.37       -1.61      4.46 o 
  -5   4   7       33.66       42.45      6.44 o 
  -4   4   7       33.64       42.55      5.61 o 
  -3   4   7      754.53      747.07     24.41 o 
  -2   4   7     2256.49     2312.45     58.25 o 
  -1   4   7      275.48      258.44      6.04 o 
   0   4   7      807.27      797.22     11.96 o 
   1   4   7      457.83      520.74      8.56 o 
   2   4   7      342.82      324.05      6.36 o 
   3   4   7       50.43       57.49      4.02 o 
   4   4   7      435.24      476.88     12.76 o 
   5   4   7        3.98        2.30      2.41 o 
   6   4   7        1.12       -2.97      3.25 o 
  -5   5   7      138.54      153.04     10.03 o 
  -4   5   7      710.22      714.38     22.99 o 
  -3   5   7       64.30       64.07      5.97 o 
  -2   5   7      121.53      129.51      7.45 o 
  -1   5   7      246.79      251.03      8.91 o 
   0   5   7     1668.77     1675.35     27.75 o 
   1   5   7      298.00      284.43      9.11 o 
   2   5   7       12.23       15.50      2.15 o 
   3   5   7       28.20       21.17      3.50 o 
   4   5   7      447.84      460.61     13.97 o 
   5   5   7        3.80        3.15      3.64 o 
   6   5   7        4.12        5.52      4.75 o 
  -5   6   7       24.94       19.57      6.62 o 
  -4   6   7      491.37      530.82     18.75 o 
  -3   6   7      397.64      370.84     13.83 o 
  -2   6   7      199.30      178.57     12.43 o 
  -1   6   7       42.67       25.69      3.10 o 
   0   6   7     1155.67     1172.62     33.71 o 
   1   6   7      165.23      158.35      5.68 o 
   2   6   7      519.44      510.97     13.60 o 
   3   6   7       38.87       26.39      3.79 o 
   4   6   7        0.38       -1.05      3.15 o 
   5   6   7        0.75        2.23      3.81 o 
  -4   7   7       39.53       33.90      5.51 o 
  -3   7   7      132.07      144.64      8.44 o 
  -2   7   7      808.58      765.83     22.40 o 
  -1   7   7      371.39      345.65     12.31 o 
   0   7   7       36.15       45.38      3.11 o 
   1   7   7        0.32       -1.03      1.94 o 
   2   7   7      353.51      354.89     10.74 o 
   3   7   7       12.30       20.63      3.68 o 
   4   7   7       26.37       31.37      7.25 o 
   5   7   7        0.17        1.79      3.79 o 
  -3   8   7       19.81       17.81      4.14 o 
  -2   8   7      219.19      225.39      9.93 o 
  -1   8   7      220.04      236.70      9.77 o 
   0   8   7      237.19      244.08      8.20 o 
   1   8   7        3.01        1.71      2.32 o 
   2   8   7       47.69       57.78      4.35 o 
   3   8   7       13.50        5.61      3.32 o 
   4   8   7      110.19      118.58      9.03 o 
  -2   9   7        0.08       -1.22      3.13 o 
  -1   9   7        6.30        4.37      3.11 o 
   0   9   7      125.16      130.87      6.19 o 
   1   9   7      193.87      167.50      8.22 o 
   2   9   7        3.64        3.83      4.70 o 
   3   9   7       10.97       14.15      3.79 o 
   0  10   7        9.13        2.91      4.89 o 
   1  10   7        0.92        5.21      8.22 o 
   2  10   7       43.03       44.03      6.47 o 
  -1  -8   8       64.57       76.72      7.28 o 
   0  -8   8       26.07       36.92      5.36 o 
   1  -8   8      406.68      431.11     22.05 o 
   2  -8   8        8.54        8.34      4.43 o 
  -3  -7   8       86.78       97.43      9.33 o 
  -2  -7   8      281.45      298.19     11.83 o 
  -1  -7   8        9.28        7.82      3.82 o 
   0  -7   8        1.69        4.01      3.79 o 
   1  -7   8      442.21      423.72     17.75 o 
   2  -7   8       72.98       74.72      6.42 o 
   3  -7   8       68.83       73.75      8.45 o 
  -4  -6   8       66.12       44.47     10.37 o 
  -3  -6   8      162.97      156.99     10.81 o 
  -2  -6   8      149.78      163.98      8.49 o 
  -1  -6   8      313.53      305.52     11.15 o 
   0  -6   8      353.53      348.54     12.10 o 
   1  -6   8       54.34       55.98      5.45 o 
   2  -6   8       92.32       86.88      6.28 o 
   3  -6   8      135.48      147.42      9.84 o 
   4  -6   8      151.62      166.07      9.11 o 
  -4  -5   8      328.51      321.26     12.95 o 
  -3  -5   8       14.58       10.53      4.12 o 
  -2  -5   8        3.92        6.43      4.36 o 
  -1  -5   8      349.63      362.96     12.63 o 
   0  -5   8      890.46      853.62     21.32 o 
   1  -5   8       50.92       60.16      5.35 o 
   2  -5   8      401.41      391.87     12.74 o 
   3  -5   8       88.52       88.42      6.46 o 
   4  -5   8      200.41      202.10      9.65 o 
   5  -5   8       38.79       41.55      5.87 o 
  -5  -4   8       13.48       15.42      9.32 o 
  -4  -4   8      219.56      210.28     13.84 o 
  -3  -4   8      145.28      146.94      5.32 o 
  -2  -4   8      720.40      705.66     25.00 o 
  -1  -4   8       41.45       44.65      3.22 o 
   0  -4   8      652.81      642.62     14.45 o 
   1  -4   8      299.84      321.51     16.93 o 
   2  -4   8     1331.18     1289.35     29.47 o 
   3  -4   8        4.47        5.76      3.57 o 
   4  -4   8       17.84       17.64      4.27 o 
   5  -4   8        0.59        2.89      3.93 o 
  -5  -3   8       50.63       61.90     12.03 o 
  -4  -3   8       17.30       16.93      4.60 o 
  -3  -3   8       78.70       72.37      4.28 o 
  -2  -3   8     1319.01     1303.00     22.15 o 
  -1  -3   8     1006.25     1022.31     14.49 o 
   0  -3   8      116.48      118.34      4.02 o 
   1  -3   8       39.11       42.11      2.83 o 
   2  -3   8      527.33      531.76     10.92 o 
   3  -3   8      319.44      321.92      8.00 o 
   4  -3   8      236.84      262.46      8.47 o 
   5  -3   8        0.39        7.11      4.22 o 
   6  -3   8        0.54       -2.88     10.11 o 
  -5  -2   8      187.96      176.57     11.36 o 
  -4  -2   8      268.80      256.90     10.75 o 
  -3  -2   8      378.42      388.15      9.82 o 
  -2  -2   8     1323.96     1246.33     24.01 o 
  -1  -2   8      595.84      608.58     14.39 o 
   0  -2   8     1363.77     1333.82     19.51 o 
   1  -2   8      598.56      569.99     12.88 o 
   2  -2   8       10.89       13.17      2.08 o 
   3  -2   8        3.87        6.59      2.69 o 
   4  -2   8      357.77      341.51      9.88 o 
   5  -2   8       85.11       87.68      6.60 o 
   6  -2   8       46.01       63.90      8.55 o 
  -5  -1   8       57.15       47.71      5.14 o 
  -4  -1   8      479.29      494.31     13.23 o 
  -3  -1   8      921.19      881.10     17.16 o 
  -2  -1   8       64.19       73.07      3.08 o 
  -1  -1   8      115.23      130.16      6.34 o 
   0  -1   8      664.53      689.49     15.32 o 
   1  -1   8     1748.16     1694.39     25.80 o 
   2  -1   8     1221.26     1139.38     18.30 o 
   3  -1   8       67.27       67.96      3.62 o 
   4  -1   8       87.16       72.45      4.29 o 
   5  -1   8       63.02       52.83      4.71 o 
   6  -1   8       27.96       35.70     15.12 o 
  -6   0   8       32.45       40.77      9.43 o 
  -5   0   8      152.84      176.48      8.31 o 
  -4   0   8      192.77      171.76      9.60 o 
  -3   0   8      302.68      302.31      7.73 o 
  -2   0   8     2016.21     1883.64     25.20 o 
  -1   0   8     1050.72      969.55     14.18 o 
   0   0   8      203.01      200.33      4.88 o 
   1   0   8      204.13      224.72      5.29 o 
   2   0   8     1617.60     1577.76     19.84 o 
   3   0   8      249.98      253.26      5.84 o 
   4   0   8       36.06       40.93      3.21 o 
   5   0   8       58.32       77.92      5.36 o 
   6   0   8       62.95       48.37      5.10 o 
  -6   1   8       44.66       54.27     14.72 o 
  -5   1   8      310.18      331.23     12.53 o 
  -4   1   8      291.99      322.67      9.13 o 
  -3   1   8      123.19      138.55      5.88 o 
  -2   1   8      708.13      632.90     11.77 o 
  -1   1   8     3243.61     3252.96     46.86 o 
   0   1   8      841.23      779.35     12.04 o 
   1   1   8      832.43      726.38     10.72 o 
   2   1   8      388.55      365.05      7.24 o 
   3   1   8       51.11       45.67      2.71 o 
   4   1   8      120.64      113.14      5.65 o 
   5   1   8      196.77      221.43      8.26 o 
   6   1   8       12.22        3.04      5.85 o 
  -5   2   8      365.31      388.43     16.68 o 
  -4   2   8      800.88      773.01     17.50 o 
  -3   2   8      543.90      553.77     11.08 o 
  -2   2   8      149.88      154.33      4.85 o 
  -1   2   8      208.33      243.80      5.42 o 
   0   2   8      881.57      882.61     16.64 o 
   1   2   8     1192.09     1092.58     17.61 o 
   2   2   8       91.97       97.58      4.35 o 
   3   2   8      740.41      755.07     13.32 o 
   4   2   8      263.47      226.07      6.45 o 
   5   2   8      147.20      138.89      9.66 o 
   6   2   8        4.27       -0.45      4.27 o 
  -5   3   8        5.38        9.11      4.31 o 
  -4   3   8       15.06        9.59      5.37 o 
  -3   3   8     2112.71     2093.95     35.22 o 
  -2   3   8      119.04      124.32      4.59 o 
  -1   3   8     1729.00     1627.00     21.33 o 
   0   3   8        8.32        2.97      1.56 o 
   1   3   8      831.09      853.06     10.78 o 
   2   3   8      242.89      251.04      5.00 o 
   3   3   8      718.90      722.78     11.85 o 
   4   3   8        1.50       -1.04      2.10 o 
   5   3   8        1.56        0.30      3.06 o 
   6   3   8        0.03        2.85      3.89 o 
  -5   4   8      158.13      147.01     10.26 o 
  -4   4   8      144.91      153.15      9.55 o 
  -3   4   8       28.58       23.23      4.71 o 
  -2   4   8      139.28      146.97      6.85 o 
  -1   4   8     2346.17     2351.25     41.19 o 
   0   4   8      748.25      685.27     11.73 o 
   1   4   8       17.51       13.43      1.97 o 
   2   4   8       13.46       13.26      2.58 o 
   3   4   8      908.03      875.70     24.81 o 
   4   4   8        1.84        0.91      2.08 o 
   5   4   8       18.82       34.77      3.29 o 
   6   4   8       16.55       23.09      4.11 o 
  -5   5   8      262.58      278.23     22.72 o 
  -4   5   8      366.52      398.43     16.04 o 
  -3   5   8      514.41      493.77     19.44 o 
  -2   5   8       51.72       40.78     10.38 o 
  -1   5   8      750.53      788.30     30.33 o 
   0   5   8      344.85      340.82     10.12 o 
   1   5   8      363.77      376.86     13.42 o 
   2   5   8      276.65      252.33      8.73 o 
   3   5   8       74.34       59.70      4.71 o 
   4   5   8       24.28       35.20      4.53 o 
   5   5   8       71.48       69.49      6.07 o 
   6   5   8       27.95       35.58      5.89 o 
  -4   6   8      117.59      123.60      8.80 o 
  -3   6   8      330.60      319.78     13.11 o 
  -2   6   8      801.94      726.84     22.01 o 
  -1   6   8        1.67       -0.56      2.96 o 
   0   6   8       38.62       29.20      3.30 o 
   1   6   8      354.99      374.23     10.97 o 
   2   6   8      232.38      231.98      8.53 o 
   3   6   8       15.02       15.10      4.31 o 
   4   6   8       67.96       71.35      5.72 o 
   5   6   8       44.13       26.53      5.00 o 
  -4   7   8       25.28       26.01      5.43 o 
  -3   7   8       35.18       33.69      4.98 o 
  -2   7   8      445.65      439.79     21.70 o 
  -1   7   8       80.82       86.79      6.35 o 
   0   7   8      449.45      401.14     24.54 o 
   1   7   8        7.86        3.46      2.61 o 
   2   7   8       84.79       82.98      5.32 o 
   3   7   8       27.80       33.63      4.26 o 
   4   7   8       45.64       49.37      5.23 o 
   5   7   8        1.20        3.21      5.81 o 
  -3   8   8       43.45       47.84     13.88 o 
  -2   8   8        6.74       -0.07      3.26 o 
  -1   8   8      116.35      133.84      7.71 o 
   0   8   8      416.80      409.72     13.59 o 
   1   8   8        1.17        2.02      2.64 o 
   2   8   8       80.57       90.30      5.49 o 
   3   8   8        7.84        1.45      3.22 o 
   4   8   8       12.18        7.03      4.01 o 
  -2   9   8      160.31      157.54      8.93 o 
  -1   9   8       16.45       12.72      3.67 o 
   0   9   8       31.68       30.25      3.95 o 
   1   9   8       34.84       33.64      3.79 o 
   2   9   8       63.24       72.27      5.05 o 
   3   9   8        0.04        0.90      3.43 o 
   1  10   8        0.13       -2.93      9.16 o 
  -2  -7   9       33.04       43.91      6.92 o 
  -1  -7   9      179.81      180.10      9.43 o 
   0  -7   9       25.54       25.64      4.90 o 
   1  -7   9       52.63       51.84      6.06 o 
   2  -7   9       51.50       64.24      6.70 o 
   3  -7   9      252.77      269.35     17.76 o 
  -3  -6   9        4.24        2.75      5.77 o 
  -2  -6   9        0.30        1.10      3.66 o 
  -1  -6   9      465.81      469.58     21.80 o 
   0  -6   9      156.24      154.10      8.38 o 
   1  -6   9      225.55      219.85      9.99 o 
   2  -6   9        4.44        1.62      3.72 o 
   3  -6   9      193.21      186.84      9.73 o 
   4  -6   9        7.42       11.20      4.80 o 
  -4  -5   9       40.49       38.81      7.82 o 
  -3  -5   9      391.83      397.47     17.52 o 
  -2  -5   9      116.59      121.86      7.23 o 
  -1  -5   9      223.88      234.79     13.57 o 
   0  -5   9      181.67      169.42      8.37 o 
   1  -5   9      548.16      527.99     15.85 o 
   2  -5   9       94.09       86.01      6.57 o 
   3  -5   9        3.13        1.47      3.74 o 
   4  -5   9        0.32       -0.92      3.87 o 
  -4  -4   9       71.41       76.52      6.03 o 
  -3  -4   9      212.24      202.01      7.06 o 
  -2  -4   9      447.47      432.44      9.58 o 
  -1  -4   9      211.33      226.47      9.31 o 
   0  -4   9       22.17       20.38      4.08 o 
   1  -4   9      287.22      260.16     10.39 o 
   2  -4   9      176.08      169.02      8.46 o 
   3  -4   9      323.32      336.56     14.42 o 
   4  -4   9      142.39      157.92      8.92 o 
   5  -4   9       73.66       64.37      6.73 o 
  -5  -3   9       95.69      103.05      9.02 o 
  -4  -3   9      146.61      154.21     10.13 o 
  -3  -3   9       83.13       76.63      5.18 o 
  -2  -3   9      349.36      343.29      8.92 o 
  -1  -3   9      239.48      237.82      6.76 o 
   0  -3   9     1503.92     1438.71     37.01 o 
   1  -3   9       31.09       27.03      4.32 o 
   2  -3   9       18.68       19.99      2.84 o 
   3  -3   9      209.13      227.99      6.92 o 
   4  -3   9      255.66      242.67      9.87 o 
   5  -3   9        3.74        7.01      4.29 o 
  -5  -2   9       24.35       17.77      6.34 o 
  -4  -2   9      386.01      399.56     13.48 o 
  -3  -2   9      144.14      146.81     10.41 o 
  -2  -2   9      484.71      480.80      9.09 o 
  -1  -2   9      376.39      369.90     10.88 o 
   0  -2   9     1405.37     1364.60     21.85 o 
   1  -2   9      646.51      633.63     11.91 o 
   2  -2   9      493.08      475.49     10.69 o 
   3  -2   9       70.38       64.59      4.81 o 
   4  -2   9       26.42       23.49      3.84 o 
   5  -2   9       28.28       32.79      8.20 o 
   6  -2   9       27.22       36.94      7.47 o 
  -5  -1   9        9.59       15.69      4.76 o 
  -4  -1   9      228.65      207.57      9.84 o 
  -3  -1   9      508.88      511.08     12.00 o 
  -2  -1   9     1728.84     1597.94     23.11 o 
  -1  -1   9       38.04       41.98      2.45 o 
   0  -1   9       77.28       75.71      3.54 o 
   1  -1   9      167.04      166.66      7.33 o 
   2  -1   9     1224.70     1183.03     19.33 o 
   3  -1   9       34.89       36.92      4.23 o 
   4  -1   9      174.55      192.05      6.80 o 
   5  -1   9       13.73        2.58      4.19 o 
   6  -1   9       41.22       33.43      7.20 o 
  -5   0   9      122.11      141.76      7.68 o 
  -4   0   9       94.39      100.28      6.17 o 
  -3   0   9       67.83       55.27      4.22 o 
  -2   0   9     1253.03     1115.78     18.71 o 
  -1   0   9      806.76      798.00     11.54 o 
   0   0   9      973.34      981.13     14.38 o 
   1   0   9        7.68        3.45      2.03 o 
   2   0   9      132.28      126.62      3.99 o 
   3   0   9      161.90      166.44      5.52 o 
   4   0   9      340.84      337.29      8.95 o 
   5   0   9       10.28       14.68      3.85 o 
   6   0   9        1.92       -0.77      3.75 o 
  -5   1   9      181.95      174.42     13.51 o 
  -4   1   9      400.44      419.49     12.21 o 
  -3   1   9      383.58      392.34      9.99 o 
  -2   1   9       78.37       73.07      4.01 o 
  -1   1   9       18.22       16.44      2.85 o 
   0   1   9     1802.62     1775.91     24.79 o 
   1   1   9     1073.28     1005.34     17.15 o 
   2   1   9      260.09      240.18      5.41 o 
   3   1   9       41.66       34.39      2.71 o 
   4   1   9      201.12      189.84      6.76 o 
   5   1   9        0.21       -0.75      3.26 o 
   6   1   9       57.70       62.85      5.55 o 
  -5   2   9       10.51       21.06      6.48 o 
  -4   2   9      305.12      301.41     10.05 o 
  -3   2   9      946.77      939.52     19.99 o 
  -2   2   9      705.05      662.62     12.50 o 
  -1   2   9      543.19      554.12     10.78 o 
   0   2   9      882.93      935.03     15.56 o 
   1   2   9      424.01      407.55      7.33 o 
   2   2   9      243.16      238.22      5.79 o 
   3   2   9      676.52      680.15     11.60 o 
   4   2   9      122.38       90.37      4.68 o 
   5   2   9       25.81       31.93      5.36 o 
   6   2   9       53.81       56.18      7.18 o 
  -5   3   9      346.12      378.57     16.23 o 
  -4   3   9       13.08        8.93      4.04 o 
  -3   3   9      127.67      129.05      6.22 o 
  -2   3   9      520.07      507.82     11.01 o 
  -1   3   9     2005.19     1962.56     39.92 o 
   0   3   9       79.02       62.61      2.91 o 
   1   3   9       14.71       10.25      1.78 o 
   2   3   9      406.73      403.37      7.98 o 
   3   3   9       72.24       78.23      4.38 o 
   4   3   9       85.06      100.59      5.11 o 
   5   3   9       43.11       55.66      4.72 o 
   6   3   9       26.56       16.98      4.65 o 
  -5   4   9      394.31      447.13     18.89 o 
  -4   4   9      239.30      257.92     12.95 o 
  -3   4   9      287.93      269.76     12.38 o 
  -2   4   9      246.87      249.90     11.33 o 
  -1   4   9      425.91      453.49     16.56 o 
   0   4   9      198.24      188.55      7.54 o 
   1   4   9     1311.78     1270.58     23.93 o 
   2   4   9       39.67       43.59      3.47 o 
   3   4   9        5.37       10.41      2.76 o 
   4   4   9       64.51       60.25      4.56 o 
   5   4   9       70.95       86.67      9.64 o 
   6   4   9        4.79        5.78      3.95 o 
  -4   5   9       81.10       97.27      8.20 o 
  -3   5   9      592.50      543.67     19.08 o 
  -2   5   9      445.54      411.72     18.28 o 
  -1   5   9        1.33        0.72      3.04 o 
   0   5   9      156.23      163.02     11.36 o 
   1   5   9      373.33      353.50     10.92 o 
   2   5   9      178.72      170.52      9.34 o 
   3   5   9       57.83       58.14      4.94 o 
   4   5   9        0.21       -3.22      3.22 o 
   5   5   9       22.96       17.84      4.57 o 
  -4   6   9        0.05       -1.10      4.58 o 
  -3   6   9      249.12      253.70     12.01 o 
  -2   6   9      324.14      313.17     13.49 o 
  -1   6   9      315.88      318.66     12.65 o 
   0   6   9      125.04      115.20      7.18 o 
   1   6   9       23.78       21.94      3.52 o 
   2   6   9       53.75       53.90      5.65 o 
   3   6   9      215.37      204.41     15.46 o 
   4   6   9        0.53        1.36      3.39 o 
   5   6   9        3.94        8.33      4.25 o 
  -3   7   9        1.56        7.19      3.82 o 
  -2   7   9        0.85        0.51      3.46 o 
  -1   7   9      612.04      609.48     22.28 o 
   0   7   9      128.33      109.77      7.10 o 
   1   7   9       27.84       28.08      3.82 o 
   2   7   9       49.87       47.14      5.58 o 
   3   7   9      124.08      104.56     10.29 o 
   4   7   9        7.25        4.57      3.67 o 
   5   7   9       26.39       27.46      5.31 o 
  -3   8   9      134.77      124.42      9.68 o 
  -2   8   9       62.25       61.22     13.35 o 
  -1   8   9        7.04       12.08      3.87 o 
   0   8   9        8.82        6.59      3.49 o 
   1   8   9      263.87      270.22      9.53 o 
   2   8   9       14.47        9.63      4.20 o 
   3   8   9        3.32        1.41      3.24 o 
   4   8   9       26.82       35.44      6.68 o 
  -1   9   9       11.16       12.50      4.01 o 
   0   9   9       47.98       45.17      5.94 o 
   1   9   9       66.66       71.26      5.12 o 
   2   9   9        2.46       -3.51      3.51 o 
   3   9   9       36.43       37.56      8.54 o 
  -1  -7  10      160.39      162.53      9.18 o 
   0  -7  10        7.22       10.30      4.60 o 
   1  -7  10       80.60       80.87      7.41 o 
   2  -7  10       67.44       65.61      7.12 o 
  -2  -6  10       11.85        3.54      5.44 o 
  -1  -6  10      102.23       99.00      7.22 o 
   0  -6  10       62.80       68.15     10.70 o 
   1  -6  10      326.38      321.51     12.65 o 
   2  -6  10        3.45        3.87      4.28 o 
   3  -6  10       15.50       11.23      5.91 o 
  -3  -5  10      200.14      198.30     13.28 o 
  -2  -5  10       86.92      110.44      9.52 o 
  -1  -5  10       96.85       98.27      6.97 o 
   0  -5  10        2.23        2.82      3.68 o 
   1  -5  10      287.67      259.78     11.90 o 
   2  -5  10      317.17      300.31     12.14 o 
   3  -5  10       57.77       56.19      6.28 o 
   4  -5  10        3.87        3.54      4.25 o 
  -4  -4  10       44.57       47.54     10.44 o 
  -3  -4  10      158.14      144.72     10.24 o 
  -2  -4  10      113.11      106.68      4.64 o 
  -1  -4  10      884.98      844.05     22.82 o 
   0  -4  10       72.38       66.31      4.30 o 
   1  -4  10        3.59       -3.49      3.49 o 
   2  -4  10       35.84       34.07      5.15 o 
   3  -4  10      214.57      214.02     13.29 o 
   4  -4  10       74.59       84.55      8.46 o 
   5  -4  10        4.30       18.10      6.44 o 
  -4  -3  10      230.95      221.81     12.49 o 
  -3  -3  10       43.48       45.93      6.24 o 
  -2  -3  10        0.31        5.63      2.93 o 
  -1  -3  10      350.27      343.93     11.38 o 
   0  -3  10      917.92      870.00     30.53 o 
   1  -3  10      188.91      182.93      7.15 o 
   2  -3  10       39.02       38.17      3.49 o 
   3  -3  10       38.93       42.68      5.08 o 
   4  -3  10        4.07        4.56      3.99 o 
   5  -3  10      178.56      182.96     11.35 o 
  -4  -2  10      168.57      161.22     11.18 o 
  -3  -2  10      609.38      571.30     14.76 o 
  -2  -2  10      158.51      165.34      8.02 o 
  -1  -2  10        0.95        2.20      2.67 o 
   0  -2  10        6.00        5.32      2.41 o 
   1  -2  10     1078.61     1044.63     17.83 o 
   2  -2  10      298.16      289.32      8.21 o 
   3  -2  10       85.52       93.90      5.64 o 
   4  -2  10        9.73       14.41      3.84 o 
   5  -2  10       92.21       81.58      8.71 o 
  -5  -1  10        6.29        5.49      9.34 o 
  -4  -1  10        4.12       11.00      4.19 o 
  -3  -1  10      121.26      104.61      6.34 o 
  -2  -1  10      858.95      827.37     14.92 o 
  -1  -1  10      769.49      761.30     15.76 o 
   0  -1  10      325.79      290.84      7.35 o 
   1  -1  10      268.30      260.21      7.04 o 
   2  -1  10        5.01        2.65      2.72 o 
   3  -1  10      678.08      660.31     22.00 o 
   4  -1  10       32.92       46.63      4.75 o 
   5  -1  10        0.01        1.06      4.33 o 
   6  -1  10        6.98        1.16      6.40 o 
  -5   0  10      134.61      132.08      8.27 o 
  -4   0  10      369.21      374.30     11.95 o 
  -3   0  10        1.94        6.67      3.67 o 
  -2   0  10        5.49        5.67      2.56 o 
  -1   0  10      900.11      890.44     15.78 o 
   0   0  10     1018.32      982.79     16.75 o 
   1   0  10      289.34      273.56      9.37 o 
   2   0  10       62.36       61.32      3.78 o 
   3   0  10      207.75      197.27      5.50 o 
   4   0  10       89.52       91.60      5.70 o 
   5   0  10        3.38        1.70      3.60 o 
   6   0  10       45.88       65.39      7.95 o 
  -5   1  10       54.04       61.08      8.27 o 
  -4   1  10      488.75      488.45     15.64 o 
  -3   1  10      299.93      302.23     10.40 o 
  -2   1  10      864.46      813.59     16.38 o 
  -1   1  10      140.67      155.95      5.58 o 
   0   1  10      550.76      539.71     12.69 o 
   1   1  10      143.78      137.82      4.83 o 
   2   1  10      901.59      909.61     15.28 o 
   3   1  10        0.22        0.71      2.18 o 
   4   1  10        1.44       -1.01      2.49 o 
   5   1  10        3.71       -0.34      3.43 o 
   6   1  10       45.79       49.45      6.04 o 
  -5   2  10       44.88       51.05      8.07 o 
  -4   2  10       50.31       61.77      7.60 o 
  -3   2  10      157.40      143.10      6.92 o 
  -2   2  10     1344.83     1301.48     23.57 o 
  -1   2  10      323.09      293.65      8.77 o 
   0   2  10      115.93      107.58      4.73 o 
   1   2  10       12.54       12.03      2.07 o 
   2   2  10     1062.55     1090.58     16.74 o 
   3   2  10        7.07        6.00      2.37 o 
   4   2  10      182.45      203.17      6.93 o 
   5   2  10        0.92       -0.71      2.99 o 
   6   2  10       13.64        6.66      5.24 o 
  -5   3  10      141.66      152.17     11.30 o 
  -4   3  10      232.29      268.34     11.13 o 
  -3   3  10       22.14       25.73      7.00 o 
  -2   3  10      631.20      643.10     13.33 o 
  -1   3  10      192.37      188.67      7.65 o 
   0   3  10      811.94      800.25     15.44 o 
   1   3  10      265.58      239.90      7.32 o 
   2   3  10       41.35       45.42      4.65 o 
   3   3  10        2.83        4.25      2.28 o 
   4   3  10      341.65      336.23     10.05 o 
   5   3  10        0.81        1.90      3.68 o 
   6   3  10        0.13        4.59      4.24 o 
  -4   4  10      305.94      312.91     14.80 o 
  -3   4  10      524.51      519.71     19.15 o 
  -2   4  10        7.28        4.39      3.89 o 
  -1   4  10       29.58       21.06      7.94 o 
   0   4  10      708.41      713.07     22.20 o 
   1   4  10      413.40      386.70     16.35 o 
   2   4  10       82.79       96.46      5.78 o 
   3   4  10       11.98       14.41      2.99 o 
   4   4  10       17.76       18.24      3.00 o 
   5   4  10        4.76        6.68      3.16 o 
   6   4  10       10.99       19.90      4.49 o 
  -4   5  10       72.56       78.71      7.93 o 
  -3   5  10      323.40      336.01     29.19 o 
  -2   5  10      217.90      200.78     10.74 o 
  -1   5  10      584.80      527.08     18.08 o 
   0   5  10       16.17       25.79      4.63 o 
   1   5  10       64.40       69.64     11.65 o 
   2   5  10      168.13      179.43      8.00 o 
   3   5  10       78.86       85.84      7.04 o 
   4   5  10        0.12       -1.43      3.34 o 
   5   5  10        3.28        6.81      4.24 o 
  -4   6  10       22.09       24.30      6.57 o 
  -3   6  10        5.80        3.45      3.97 o 
  -2   6  10      253.86      259.39     12.33 o 
  -1   6  10      448.84      428.76     15.88 o 
   0   6  10       87.20       79.54      6.57 o 
   1   6  10       12.67       16.90      3.54 o 
   2   6  10        0.11       -2.75      2.75 o 
   3   6  10       34.65       30.34      5.34 o 
   4   6  10        3.01       -3.26      3.26 o 
   5   6  10       44.69       53.04      6.16 o 
  -3   7  10      137.42      145.18     24.41 o 
  -2   7  10        6.09        7.16      4.17 o 
  -1   7  10       59.75       65.49      6.21 o 
   0   7  10       48.34       46.14     12.05 o 
   1   7  10      206.90      202.26      8.60 o 
   2   7  10        7.59        9.23      3.35 o 
   3   7  10       31.08       30.91      5.48 o 
   4   7  10       61.45       54.21      5.66 o 
  -2   8  10       91.37       89.35      7.59 o 
  -1   8  10       91.74       91.03      6.97 o 
   0   8  10        6.11        7.57      4.84 o 
   1   8  10       74.60       74.62      5.99 o 
   2   8  10        0.27       -1.67      3.12 o 
   3   8  10      155.28      157.64     10.06 o 
  -1   9  10      165.32      177.57     13.10 o 
   0   9  10       16.76       14.79      4.44 o 
   1   9  10        7.58        6.56      3.52 o 
   2   9  10       35.09       33.10      4.56 o 
  -1  -6  11       54.05       63.11      7.11 o 
   0  -6  11      260.22      262.63     11.66 o 
   1  -6  11       40.90       33.60      6.10 o 
   2  -6  11      131.58      119.94      8.66 o 
  -2  -5  11      202.10      218.75     21.56 o 
  -1  -5  11      200.73      212.03     10.34 o 
   0  -5  11        1.81        6.46      4.04 o 
   1  -5  11        0.14       -3.02      3.88 o 
   2  -5  11       85.16       86.56      7.47 o 
   3  -5  11      175.05      174.11     10.03 o 
  -3  -4  11       57.21       54.42      9.75 o 
  -2  -4  11      129.57      108.62      6.82 o 
  -1  -4  11      255.71      248.26     11.15 o 
   0  -4  11      240.68      241.88      8.84 o 
   1  -4  11      173.91      178.29      8.73 o 
   2  -4  11       21.47       22.84      5.13 o 
   3  -4  11       26.90       23.71      6.36 o 
   4  -4  11       33.78       42.49      7.48 o 
  -4  -3  11       89.93       78.11      8.43 o 
  -3  -3  11      307.90      272.68     18.12 o 
  -2  -3  11       12.15        7.97      5.05 o 
  -1  -3  11        3.74        1.28      2.96 o 
   0  -3  11      137.00      136.25      6.56 o 
   1  -3  11      591.66      600.23     17.06 o 
   2  -3  11       54.05       57.13      5.61 o 
   3  -3  11       84.33       96.62      6.86 o 
   4  -3  11       39.50       31.63      5.64 o 
   5  -3  11       29.08       34.05     10.42 o 
  -4  -2  11        3.83       -0.87      5.43 o 
  -3  -2  11      354.17      312.55     40.23 o 
  -2  -2  11      374.78      359.74     11.45 o 
  -1  -2  11      240.28      247.59      8.64 o 
   0  -2  11       16.15       13.47      3.07 o 
   1  -2  11      146.71      158.68      7.04 o 
   2  -2  11      224.16      212.53      8.19 o 
   3  -2  11      171.91      190.33      8.15 o 
   4  -2  11        3.73        7.18      5.81 o 
   5  -2  11       10.22       18.13      6.94 o 
  -4  -1  11       92.27       98.01      9.33 o 
  -3  -1  11       17.25        5.13      4.19 o 
  -2  -1  11       47.46       46.86      5.92 o 
  -1  -1  11     1092.49     1095.11     20.65 o 
   0  -1  11      286.08      288.57      8.28 o 
   1  -1  11      172.73      155.40      6.24 o 
   2  -1  11       48.81       42.05      4.00 o 
   3  -1  11      195.11      182.72      7.14 o 
   4  -1  11        2.20        7.17      3.69 o 
   5  -1  11       74.40       80.53     24.44 o 
  -4   0  11      273.56      259.28     10.38 o 
  -3   0  11      212.25      213.88      8.97 o 
  -2   0  11      142.45      145.32      7.14 o 
  -1   0  11      475.87      502.68     10.69 o 
   0   0  11      136.59      147.14      5.46 o 
   1   0  11      638.65      605.92     11.94 o 
   2   0  11       92.39       84.32      4.49 o 
   3   0  11        2.39       -3.91      3.91 o 
   4   0  11        0.19       -3.37      3.37 o 
   5   0  11       92.85      103.61      6.66 o 
   6   0  11        2.85        7.52      8.65 o 
  -4   1  11       22.81       16.27      5.15 o 
  -3   1  11      650.83      632.26     16.22 o 
  -2   1  11      369.95      378.59     10.43 o 
  -1   1  11      167.50      161.56      6.38 o 
   0   1  11        2.60        1.15      2.61 o 
   1   1  11      307.90      299.73      7.74 o 
   2   1  11      202.45      193.74      6.98 o 
   3   1  11      153.55      161.76     10.29 o 
   4   1  11       42.86       53.54      5.17 o 
   5   1  11       63.35       46.36      5.13 o 
   6   1  11        5.57        6.89      5.81 o 
  -4   2  11       44.78       59.29     15.86 o 
  -3   2  11       65.95       59.51      5.27 o 
  -2   2  11      140.25      149.14      7.09 o 
  -1   2  11      619.86      607.95     14.42 o 
   0   2  11      818.54      770.43     14.14 o 
   1   2  11       48.17       48.66      3.77 o 
   2   2  11       11.07       10.59      2.42 o 
   3   2  11      245.49      253.82      8.98 o 
   4   2  11      123.26      126.99      5.72 o 
   5   2  11       34.77       24.00      5.81 o 
   6   2  11       30.41       29.79     11.54 o 
  -4   3  11      428.78      452.21     18.30 o 
  -3   3  11      208.80      205.81      9.56 o 
  -2   3  11        5.40        5.20      3.55 o 
  -1   3  11       43.90       49.43      3.98 o 
   0   3  11     1043.49      984.66     18.44 o 
   1   3  11       94.02       89.19      4.63 o 
   2   3  11       95.00      106.29      4.41 o 
   3   3  11       55.97       46.95      3.63 o 
   4   3  11        4.35        5.05      3.11 o 
   5   3  11        8.09        5.90      5.21 o 
  -4   4  11      159.54      160.71     11.34 o 
  -3   4  11      185.65      191.36     11.41 o 
  -2   4  11      822.06      842.16     26.87 o 
  -1   4  11       20.93       22.02      4.84 o 
   0   4  11       11.54       13.79      4.33 o 
   1   4  11       38.63       38.65      5.55 o 
   2   4  11      350.92      369.13      9.75 o 
   3   4  11       13.11       23.93      3.53 o 
   4   4  11        6.65       10.20      5.04 o 
   5   4  11        0.42        2.89      4.38 o 
  -4   5  11        1.25       -6.38      6.88 o 
  -3   5  11       15.14       13.49      5.08 o 
  -2   5  11      447.98      460.71     32.44 o 
  -1   5  11       99.77      101.50     11.34 o 
   0   5  11      170.87      170.75      9.71 o 
   1   5  11       19.34       14.51      3.62 o 
   2   5  11      107.41       90.42     10.44 o 
   3   5  11       10.79        8.88      3.77 o 
   4   5  11       67.75       76.64      6.32 o 
   5   5  11        0.03        0.93      5.01 o 
  -3   6  11       36.57       35.86      6.11 o 
  -2   6  11        0.12       -6.20      6.20 o 
  -1   6  11       62.62       75.90      6.98 o 
   0   6  11      347.87      362.57     14.70 o 
   1   6  11      111.81      105.46      6.48 o 
   2   6  11        1.50       -0.40      3.09 o 
   3   6  11        0.31        1.93      3.52 o 
   4   6  11       44.30       43.97      6.68 o 
  -3   7  11      154.96      163.79     14.51 o 
  -2   7  11       66.50       53.80     10.91 o 
  -1   7  11       30.59       32.03      7.67 o 
   0   7  11      124.40      134.22     21.94 o 
   1   7  11       17.22       20.57      4.10 o 
   2   7  11       50.53       56.71      5.38 o 
   3   7  11        6.47        9.60      4.10 o 
   4   7  11        1.63       -4.01      4.01 o 
  -1   8  11      154.70      168.22     10.16 o 
   0   8  11        8.65       10.77      6.38 o 
   1   8  11       13.33       10.09      5.07 o 
   2   8  11       17.23       18.87      5.20 o 
   3   8  11       13.90        8.08      4.21 o 
  -2  -5  12      164.48      161.39     16.13 o 
  -1  -5  12       51.33       60.28      6.48 o 
   0  -5  12      174.91      200.44     10.89 o 
   1  -5  12        0.23        1.53      4.54 o 
   2  -5  12        5.28        2.22      4.67 o 
   3  -5  12       21.80       23.71      6.03 o 
  -2  -4  12       27.98       28.65      6.49 o 
  -1  -4  12       20.27       19.83      4.93 o 
   0  -4  12      387.91      384.61     11.00 o 
   1  -4  12       76.91       74.87      5.84 o 
   2  -4  12       71.00       69.83      5.74 o 
   3  -4  12        0.02        0.55      5.30 o 
   4  -4  12       60.12       43.60     11.79 o 
  -3  -3  12      186.54      164.07     11.41 o 
  -2  -3  12      170.10      141.71     10.16 o 
  -1  -3  12       61.74       68.83      5.17 o 
   0  -3  12       28.92       31.95      4.28 o 
   1  -3  12      134.25      139.42      7.92 o 
   2  -3  12      197.02      202.69      9.61 o 
   3  -3  12       13.31       14.73      4.69 o 
   4  -3  12        2.72       -1.12      7.16 o 
  -3  -2  12        7.26        0.42      5.69 o 
  -2  -2  12      383.05      382.37     24.85 o 
  -1  -2  12      470.92      491.54     11.73 o 
   0  -2  12        1.48       -3.03      3.03 o 
   1  -2  12      117.35      121.08      6.36 o 
   2  -2  12      146.01      146.30      7.27 o 
   3  -2  12       58.70       62.09     10.13 o 
   4  -2  12       27.58       28.46      8.02 o 
   5  -2  12       29.45       36.89      7.75 o 
  -4  -1  12       49.60       40.40      7.91 o 
  -3  -1  12      158.50      174.14     14.94 o 
  -2  -1  12       77.09       77.70      6.14 o 
  -1  -1  12       70.59       78.66      7.02 o 
   0  -1  12      230.45      250.00      7.93 o 
   1  -1  12      486.21      503.07     11.92 o 
   2  -1  12        1.89        0.74      3.11 o 
   3  -1  12        1.00       -1.01      3.65 o 
   4  -1  12       70.81       63.65      7.98 o 
   5  -1  12       29.54       25.43      7.85 o 
  -4   0  12       46.18       48.61      7.19 o 
  -3   0  12      509.21      523.31     14.94 o 
  -2   0  12       67.25       68.46      5.61 o 
  -1   0  12      203.92      208.54      8.25 o 
   0   0  12      130.69      134.69      6.63 o 
   1   0  12      528.53      543.57     13.78 o 
   2   0  12       33.37       31.42      4.87 o 
   3   0  12      150.35      162.43     11.94 o 
   4   0  12       31.51       13.04      4.40 o 
   5   0  12        0.03       -4.21      4.21 o 
  -4   1  12        2.47        9.74      6.18 o 
  -3   1  12      138.23      126.34      9.44 o 
  -2   1  12      270.38      278.26     10.03 o 
  -1   1  12      632.80      638.47     13.98 o 
   0   1  12       65.61       57.79      4.87 o 
   1   1  12       41.29       43.89      4.00 o 
   2   1  12       28.43       26.15      3.68 o 
   3   1  12      157.51      171.81      8.21 o 
   4   1  12        2.17        5.25      3.95 o 
   5   1  12       15.45       17.93      5.22 o 
  -4   2  12      224.86      256.30     20.91 o 
  -3   2  12        2.85        8.75     14.98 o 
  -2   2  12        9.09       12.32      3.89 o 
  -1   2  12      535.88      561.87     14.14 o 
   0   2  12      165.23      171.58      7.29 o 
   1   2  12       88.98       79.32      5.03 o 
   2   2  12       51.08       52.58      4.57 o 
   3   2  12       15.10       11.64      3.55 o 
   4   2  12       34.73       30.91      4.99 o 
   5   2  12       31.63       36.55      6.72 o 
  -4   3  12      143.39      154.51     10.85 o 
  -3   3  12      129.92      139.76      8.99 o 
  -2   3  12      255.21      260.65     10.70 o 
  -1   3  12        5.61       12.58      3.99 o 
   0   3  12       22.74       26.30      3.50 o 
   1   3  12      337.43      349.01     11.09 o 
   2   3  12      156.94      151.03      6.81 o 
   3   3  12        0.18       -1.95      3.40 o 
   4   3  12       14.75       16.66      4.39 o 
   5   3  12       67.06       62.15      9.59 o 
  -4   4  12        1.59        0.51      6.61 o 
  -3   4  12      154.35      155.31     10.85 o 
  -2   4  12      368.51      362.99     21.94 o 
  -1   4  12       79.86       75.93     10.05 o 
   0   4  12      159.12      138.98      9.06 o 
   1   4  12       76.50       81.52      6.63 o 
   2   4  12       79.62       83.10      4.74 o 
   3   4  12       38.65       48.66      3.53 o 
   4   4  12        3.94       10.53      4.23 o 
   5   4  12        0.01        5.50      4.33 o 
  -3   5  12        7.09       16.02      5.58 o 
  -2   5  12       29.17       37.62      6.27 o 
  -1   5  12      423.59      455.11     24.99 o 
   0   5  12      103.87       95.04     15.55 o 
   1   5  12        0.98        4.72      4.18 o 
   2   5  12       60.08       63.62      7.64 o 
   3   5  12       97.46       97.87      6.80 o 
   4   5  12        0.18        3.85      3.91 o 
  -3   6  12       58.89       71.49      8.03 o 
  -2   6  12       39.10       41.48      6.41 o 
  -1   6  12       10.45       13.46      4.82 o 
   0   6  12       37.65       40.65      6.10 o 
   1   6  12       74.51       78.55      7.35 o 
   2   6  12       70.81       71.53      5.93 o 
   3   6  12        2.02        1.98      3.66 o 
   4   6  12        0.63       -0.60      3.86 o 
  -2   7  12      137.85      133.27     17.18 o 
  -1   7  12       39.70       35.89      5.75 o 
   0   7  12        2.13        1.74      3.95 o 
   1   7  12        5.30        2.61      4.20 o 
   2   7  12       64.16       66.08      6.05 o 
   3   7  12        0.05       -2.21      5.28 o 
  -1   8  12        2.09        7.08      5.89 o 
   0   8  12      185.67      190.79     11.15 o 
   1   8  12        0.18       -3.99      3.99 o 
   2   8  12       32.60       32.06      5.14 o 
   0  -5  13      145.07      146.98      9.30 o 
   1  -5  13       19.19       19.20      5.57 o 
  -1  -4  13        0.91        6.47      5.89 o 
   0  -4  13       37.09       35.35      5.70 o 
   1  -4  13       65.94       71.72      5.11 o 
   2  -4  13       61.61       72.34      7.59 o 
   3  -4  13       23.46       13.68      7.18 o 
  -2  -3  13      189.21      186.15     14.29 o 
  -1  -3  13       61.44       67.42      7.55 o 
   0  -3  13      127.16      121.53      6.67 o 
   1  -3  13       52.87       52.20      5.77 o 
   2  -3  13       63.15       66.15      6.43 o 
   3  -3  13       33.68       32.57      6.63 o 
   4  -3  13       38.68       60.32     13.51 o 
  -3  -2  13       18.03       15.53      6.76 o 
  -2  -2  13       69.90       53.34      7.83 o 
  -1  -2  13       82.45       78.94      6.55 o 
   0  -2  13      332.07      337.50     12.11 o 
   1  -2  13       94.68       87.42      9.47 o 
   2  -2  13       14.94        8.40      5.76 o 
   3  -2  13        4.15       -5.02      5.52 o 
   4  -2  13       67.48       82.35     14.59 o 
  -3  -1  13      152.97      176.35     12.73 o 
  -2  -1  13      132.08      145.79      7.59 o 
  -1  -1  13       20.08       26.85      5.52 o 
   0  -1  13      393.86      397.63     11.65 o 
   1  -1  13        4.06        0.94      3.50 o 
   2  -1  13      180.77      192.59      8.43 o 
   3  -1  13       20.81       15.58      5.12 o 
   4  -1  13       39.00       31.00      7.82 o 
  -3   0  13       97.48       94.48      9.77 o 
  -2   0  13      195.41      225.33      9.44 o 
  -1   0  13      225.58      224.69     10.49 o 
   0   0  13        9.09        7.17      3.58 o 
   1   0  13        7.76        8.29      3.66 o 
   2   0  13      301.45      290.03     10.17 o 
   3   0  13       20.41       13.40      4.27 o 
   4   0  13       13.48       12.50      4.65 o 
   5   0  13        2.06        1.33      4.62 o 
  -3   1  13       13.34       21.32      6.86 o 
  -2   1  13      155.00      148.63      8.76 o 
  -1   1  13      245.47      259.26      9.44 o 
   0   1  13      123.90      140.39      6.87 o 
   1   1  13      138.38      153.97      7.23 o 
   2   1  13       20.74       21.35      4.89 o 
   3   1  13       35.94       21.34      4.55 o 
   4   1  13       15.11       11.23      4.42 o 
   5   1  13       16.08       32.12      7.25 o 
  -3   2  13      258.38      265.16     15.69 o 
  -2   2  13        4.13        5.88      7.49 o 
  -1   2  13        5.28        9.66      3.49 o 
   0   2  13      165.56      194.16      8.02 o 
   1   2  13      422.96      435.14     12.19 o 
   2   2  13        1.39       -2.97      3.17 o 
   3   2  13        5.69        6.06      4.31 o 
   4   2  13        0.31       -2.95      4.69 o 
   5   2  13       27.60       23.55     10.43 o 
  -3   3  13      374.49      374.32     16.92 o 
  -2   3  13       92.98      106.07      7.35 o 
  -1   3  13       89.80       91.36      6.68 o 
   0   3  13        1.04       -0.93      3.35 o 
   1   3  13      121.88      122.28      7.17 o 
   2   3  13       10.22       16.09      4.31 o 
   3   3  13      114.83      128.38      8.50 o 
   4   3  13        0.72        4.80      8.49 o 
   5   3  13        0.00       10.77      5.26 o 
  -3   4  13       14.02       14.67      6.05 o 
  -2   4  13       57.52       64.32      7.66 o 
  -1   4  13      325.23      316.79     25.07 o 
   0   4  13       49.01       47.79      7.57 o 
   1   4  13        7.04        5.68      3.50 o 
   2   4  13        0.73        5.96      4.33 o 
   3   4  13       50.85       59.28      5.40 o 
   4   4  13        0.03        9.54      3.99 o 
  -3   5  13       37.23       37.80      9.58 o 
  -2   5  13       17.51       20.97      5.72 o 
  -1   5  13       67.46       75.15     10.50 o 
   0   5  13       57.49       65.67     10.55 o 
   1   5  13      122.89      129.50      9.45 o 
   2   5  13        6.22        1.01      4.57 o 
   3   5  13        0.03        3.63      4.92 o 
   4   5  13        3.99       -4.26      5.03 o 
  -2   6  13      138.19      126.92     17.57 o 
  -1   6  13        0.60        7.74      4.60 o 
   0   6  13        0.14        1.96      4.13 o 
   1   6  13       62.40       61.69      7.15 o 
   2   6  13        5.72        0.20      4.65 o 
   3   6  13       31.91       33.45      9.04 o 
  -1   7  13       78.12       79.23      7.79 o 
   0   7  13       46.98       43.11      6.42 o 
   1   7  13        5.56        2.97      4.48 o 
   2   7  13        0.34        2.80      3.97 o 
   0  -4  14        5.78        7.02      6.21 o 
   1  -4  14       89.25      107.62     10.40 o 
  -1  -3  14      112.21      104.53     10.45 o 
   0  -3  14       82.76       79.48      6.67 o 
   1  -3  14        2.46       -4.13      5.21 o 
   2  -3  14        0.42       -2.19      5.22 o 
   3  -3  14       32.42       43.09     12.22 o 
  -2  -2  14       15.36       12.91      6.63 o 
  -1  -2  14       71.22       59.91      7.87 o 
   0  -2  14       85.33      100.16      8.91 o 
   1  -2  14       50.09       63.41      8.44 o 
   2  -2  14       91.34       96.02     12.04 o 
   3  -2  14       19.92        9.16     11.52 o 
  -2  -1  14      178.41      182.46     12.54 o 
  -1  -1  14       38.69       40.73      6.21 o 
   0  -1  14        7.12        7.88      4.91 o 
   1  -1  14       46.15       51.37      6.05 o 
   2  -1  14      141.37      149.59      8.69 o 
   3  -1  14        1.65       -1.74      7.63 o 
   4  -1  14       12.91        5.14      7.18 o 
  -3   0  14        2.89        3.31      5.26 o 
  -2   0  14      215.97      234.49      9.87 o 
  -1   0  14       99.74      109.43      6.57 o 
   0   0  14      125.00      129.17      6.89 o 
   1   0  14        0.17       -3.43      3.43 o 
   2   0  14       14.33       10.26      3.95 o 
   3   0  14       16.86       18.63      4.67 o 
   4   0  14       52.68       57.92      8.68 o 
  -3   1  14       67.27       84.17      9.90 o 
  -2   1  14       21.36       22.40      5.42 o 
  -1   1  14        7.99       21.67      7.26 o 
   0   1  14      353.08      369.32     11.43 o 
   1   1  14       26.19       20.79      4.29 o 
   2   1  14       17.01       17.38      4.31 o 
   3   1  14        0.02       -3.80      3.80 o 
   4   1  14       27.64       35.66      7.22 o 
  -3   2  14       91.36      105.31     10.45 o 
  -2   2  14      130.45      134.50     10.79 o 
  -1   2  14       16.88       16.64      5.88 o 
   0   2  14       46.46       61.12      9.61 o 
   1   2  14       44.52       47.16      5.55 o 
   2   2  14       55.33       71.48      7.40 o 
   3   2  14       30.21       37.25      8.33 o 
   4   2  14        4.80       -6.68      7.57 o 
  -2   3  14      176.71      191.73     12.24 o 
  -1   3  14       75.03       74.02      6.46 o 
   0   3  14       42.42       45.19      5.38 o 
   1   3  14        5.87        9.75      4.07 o 
   2   3  14       91.47       95.14      6.96 o 
   3   3  14        0.87       -1.13     12.00 o 
   4   3  14        7.34       19.32      9.88 o 
  -2   4  14        9.28       12.65      5.66 o 
  -1   4  14      133.73      130.90      7.48 o 
   0   4  14       13.52       18.05      4.18 o 
   1   4  14      173.67      170.29      7.04 o 
   2   4  14        4.80       11.13      5.45 o 
   3   4  14        0.03       -2.09      3.61 o 
   4   4  14       24.28       28.32      5.42 o 
  -2   5  14       16.51       15.82      5.64 o 
  -1   5  14       31.77       24.03      5.74 o 
   0   5  14       84.03       71.36      7.68 o 
   1   5  14       47.44       47.42     15.56 o 
   2   5  14        1.74        4.91      5.18 o 
   3   5  14       22.54       25.73      6.82 o 
  -1   6  14      154.88      140.52     10.10 o 
   0   6  14        1.80        3.76      4.86 o 
   1   6  14        3.19        8.22      8.79 o 
   2   6  14        0.56       -4.78      4.78 o 
  -1  -2  15        3.09        5.08      8.95 o 
   0  -2  15        3.65        7.06      6.02 o 
   1  -2  15       66.82       66.56      8.25 o 
   2  -2  15       48.71       52.98      8.05 o 
  -1  -1  15       56.46       44.73      7.87 o 
   0  -1  15       76.16       80.23      8.83 o 
   1  -1  15       69.39       54.94      7.94 o 
   2  -1  15        0.90       -5.85      5.85 o 
   3  -1  15       33.63       32.08      9.85 o 
  -2   0  15        2.93        4.30      7.47 o 
  -1   0  15       88.76      100.26     13.27 o 
   0   0  15      161.67      180.90      8.35 o 
   1   0  15        0.23       -3.52      3.52 o 
   2   0  15       11.80       14.68      4.55 o 
   3   0  15        8.53        5.33      4.58 o 
  -2   1  15       79.16       92.08     18.85 o 
  -1   1  15       17.23       19.79     11.44 o 
   0   1  15       21.10       32.02      5.43 o 
   1   1  15       46.42       54.39      5.99 o 
   2   1  15       66.03       74.75      6.90 o 
   3   1  15        0.07       -5.22      6.49 o 
  -2   2  15      108.78      138.49     11.19 o 
  -1   2  15       53.58       66.23     15.44 o 
   0   2  15        9.44       14.41      5.89 o 
   1   2  15        8.80       13.82      5.53 o 
   2   2  15       47.45       57.80      7.17 o 
   3   2  15        8.87       14.25      5.70 o 
  -2   3  15       47.83       54.47      7.90 o 
  -1   3  15       84.09       92.73      8.91 o 
   0   3  15       85.68       93.67     23.11 o 
   1   3  15        6.18        9.65      5.22 o 
   2   3  15        2.44        6.83      6.68 o 
   3   3  15        4.47        8.28      6.01 o 
  -1   4  15        2.16        1.54      4.67 o 
   0   4  15       57.77       70.60      7.90 o 
   1   4  15       10.78       20.93      5.07 o 
   2   4  15       30.30       43.65      5.35 o 
   3   4  15        0.20       -0.72      9.99 o 
  -1   5  15       28.65       18.91      7.86 o 
   0   5  15       14.31       18.77      6.85 o 
   1   5  15       10.57        9.34      5.64 o 
   2   5  15       67.36       49.15      8.04 o 
   0   0  16       29.73       39.59      6.45 o 
   1   0  16      108.23      118.71     10.49 o 
   2   0  16        0.28       -5.37      5.71 o 
   0   1  16        2.25        5.81      5.43 o 
   1   1  16       69.87       93.91      8.83 o 
   2   1  16        1.40        6.97      6.09 o 
   0   2  16       36.35       47.75     16.69 o 
   1   2  16        0.56       -1.12     10.37 o 
   2   2  16        0.77       -0.47      5.17 o 
   0   3  16       32.30       31.39     23.38 o 
   1   3  16       20.60       25.56      6.27 o 
   2   3  16       22.01       31.73      6.68 o 
   1   4  16        7.74        6.50      7.71 o 
                                                 
 
